# Supplementary material for: Successful chelation in beta-thalassemia major in the 21st century
Source: Medicine (Baltimore). 2023 Oct 13;102(41):e35455. doi: 10.1097/MD.0000000000035455 (PMC10578721; doi:10.1097/MD.0000000000035455)
Supplement: Supplementary file 1 [file medi-102-e35455-s001.xlsx]

## Sheet: Φύλλο1
dob	dod	aad	cause		dob'	dod'	aad'	aadf'	cause'	mf1	f1	ef1	ht1	lt1	lr1	l1	mf2	f2	ef2	ht2	lt2	lr2	l2
1968	1996	28	CHF		22.04.1968	27.01.2015	46.7652	46	HCC	750	555		36.4	28.5	35.0877	1.09323	750	556		34.5	34	29.4118	0.949059
1972	1997	25	CHF		03.07.1974	20.12.2014	40.4654	40	CHF	9780	9350		0.45	2.25	444.444	11.4909
1968	1995	27	CHF		13.02.1972	24.03.2005	33.1088	33	CHF
1973	1996	23	CHF		13.01.1971	10.11.2014	43.8248	43	Other	3700	5200		21.6	0.7	1428.57	36.4877
1972	1998	26	CHF		27.03.1967	15.01.2010	42.8063	42	HCC
1974	1996	22	CHF		14.03.1981	23.08.2006	25.4428	25	CHF	4000	4500	64.8	3.3	0.56	1785.71	45.5591
1968	2001	33	CHF		24.10.1968	09.04.2013	44.4572	44	HCC	1800	1550	73.3	29.4	2.6	384.615	9.97123	300	290	70.4	36.8	14.1	70.922	2.00342
1968	2001	33	Other		10.10.1989	06.10.2009	19.989	19	CHF	8000	5950	62.8	3.1	0.72	1388.89	35.4798
1966	1996	30	Other		16.01.1976	01.03.2006	30.1218	30	CHF	2500	2075	33.6	4.5	1.35	740.741	19.0168
1970	1995	25	Other		25.05.1970	09.12.2014	44.5421	44	CHF	6500	7500	56.9	2.3	0.22	4545.45	115.657	4500	5450	61.8	4.3	0.65	1538.46	39.2789
1967	1999	32	Other		06.12.1993	16.02.2014	20.1971	20	CHF
1971	1999	28	CHF		26.12.1974	12.08.2014	39.6277	39	Other	5500	5000		2.83	2	500	12.902	600	1600		34.6	15.1	66.2252	1.88412
1965	1994	29	CHF		17.05.1965	22.09.2015	50.3491	50	Other	2000	1290	73.26	5.6	23.1	43.29	1.30157	260	380	75.5	22.9	12.5	80	2.234
1971	1993	22	CHF		05.01.1982	01.08.2009	27.5702	27	CHF	6000	5000	42.8	2				6500	7200	59	1.4	0.4	2500	63.702
1979	1997	18	Other		13.10.1962	17.04.2015	52.5092	52	HCC	8000	14000		32.4	1.1	909.091	23.2929	7000	3900		32.3	2.9	344.828	8.96062
1968	1995	27	CHF		20.03.1978	27.01.2012	33.8563	33	CHF	3500	4100	64	5.93	1.5	666.667	17.1353	5000	4400	48	2.8	0.75	1333.33	34.0687
1977	1999	22	CHF		15.04.1968	17.08.2012	44.3395	44	HCC
1975	2002	27	CHF		19.11.1964	09.11.2008	43.9726	43	HCC	1300	1300		5.5	3	333.333	8.66867	1000	429	65.3	33.9	11.5	86.9565	2.4107
1977	1995	18	Other		07.12.1965	28.05.2010	44.4709	44	CHF	3000	2600		14.4	3	333.333	8.66867	3000	3500	32.21	37.2	1.45	689.655	17.7192
1965	1992	27	CHF		15.06.1981	23.07.2010	29.1034	29	CHF	13000	18000	62.1	2.2	0.25	4000	101.802	13000	10000	57.7	2.55	0.5	2000	51.002
1966	1993	27	CHF		25.08.1987	23.06.2015	27.8275	27	CHF	4000	5550	74.37	8.9	0.3	3333.33	84.8687	5500	12000	62	5	0.55	1818.18	46.3838
1969	2001	32	CHF		17.06.1967	03.03.2004	36.7118	36	CHF					18	55.5556	1.61311
1973	2001	28	CHF		04.08.1969	23.04.2009	39.718	39	Other	1700	2200	70.08	27.4	4.6	217.391	5.72374	3750	4000		34.1	1.3	769.231	19.7405
1970	1994	24	CHF		22.05.1970	12.08.2005	35.2252	35	CHF	7000	5640	75.45	6.3	0.75	1333.33	34.0687
1966	2001	35	Other		03.12.1982	19.01.2008	25.128	25	CHF
1975	1996	21	CHF		11.06.1975	15.06.2016	41.013	41	Other	700	780	73.66	34	8.7	114.943	3.12154	400	265	72.9	33.9	37.5	26.6667	0.879333
1977	1999	22	CHF		24.01.1973	14.09.2016	43.6386	43	CHF	7555	6450	71.75	4.9	0.5	2000	51.002	5000	4400	73	12.4	2.5	400	10.362
1985	1999	14	Other		29.08.1972	12.11.2016	44.2053	44	HCC	2000	799	55.18	16	3.6	277.778	7.25756	70	89	49.58	43.3	30.5	32.7869	1.03479
1970	1993	23	Other
1990	1998	8	Other
1984	2002	18	CHF
1969	1998	29	CHF
1974	1998	24	Other
1977	1994	17	CHF
1979	1993	14	Other
1982	1994	12	CHF
1974	1996	22	CHF
1965	1995	30	CHF
1982	2002	20	CHF
1980	2001	21	CHF
1980	1993	13	Other
1971	1994	23	CHF
1972	1996	24	Other
1967	2003	36	CHF
1981	2003	22	CHF
1980	2003	23	CHF
1974	2003	29	CHF
1974	1994	20	CHF
1975	1994	19	CHF
1977	1997	20	Other
1970	1993	23	CHF
1974	2000	26	CHF
1965	2003	38	CHF
1970	2003	33	HCC
