# Supplementary material for: Successful chelation in beta-thalassemia major in the 21st century
Source: Medicine (Baltimore). 2023 Oct 13;102(41):e35455. doi: 10.1097/MD.0000000000035455 (PMC10578721; doi:10.1097/MD.0000000000035455)
Supplement: Supplementary file 2 [file medi-102-e35455-s002.xlsx]

## Sheet: Φύλλο1
Notes	a_a		Date_of_Birth	Age	Date_of_Transfusion_Initiation	Age_at_Transfusion_Initiation	Date_of_Chelation_Initiation	Age_at_Chelation_Initiaion	Ferritin_at_DFO_Initiation	Max_Ferritin	Date_of_max_Ferritin	Age_at_max_Ferritin	Min_Ferritin	Age_at_min_Ferritin	Date_of_min_Ferritin	5year_mean_Ferritin	Last_Ferritin	Date_of_1st_MRI	Age_at_1st_MRI	RBC_Consumption	Compliance	Heart_T2star	Heart_R2star	EF_MRI	ED_Volume	ES_Volume	Stroke_Volume	Liver_T2star	Liver_R2star	LIC	Clear	Not_clear	Chelation	Date_of_last_MRI	MRIs_Interval	Age_at_last_MRI	RBC_Consumption'	2year_mean_Ferritin	Mean_Ferritin_Rate	Last_ferritin'	Ferritin_Difference	Ferritin_Rate	Compliance'	Heart_T2star'	Heart_T2star_Difference	Heart_R2star'	Heart_R2star_Difference	EF_MRI'	ED_Volume'
	1		19.04.1997	26.0233	01.10.1997	0.451745	01.11.2000	3.5373	2800	3780	02.07.2004	7.20329	2650	9.20192	02.07.2006	2700	2800	10.03.2009	11.8905	225	282	41	24.3902	60				6.38	156.74	4.18319	0	1	DFO	21.09.2016	7.53457	19.4251	220	780	-254.826	687	-2113	-280.441	239	33.3	-7.7	30.03	5.63979	63.3	145.01
	2		27.07.1971	51.7536	01.01.1975	3.43326	01.05.1980	8.76386	5000	5900	02.07.1983	11.9316	850	30.9322	02.07.2002	1200	2500	26.04.2005	33.7495	103	144	34.8	28.7356	65.02	193.61	67.73	125.87	1.45	689.655	17.7192	0	1	DFO	11.02.2016	10.7953	44.5448	124	800	-37.053	420	-2080	-192.676	80	35.5	0.7	28.169	-0.566618	61
	3		09.03.1968	55.1348	01.11.1968	0.648871	01.10.1978	10.5626		5000	02.07.1988	20.3149	1280	36.3149	02.07.2004	2200	1720	10.05.2005	37.1691	223	291	35.7	28.0112	64.5	117.6	33.47	84.13	35.7	28.0112	0.913485	1	0	DFO	18.03.2014	8.85421	46.0233	259	1350	-95.9995	983	-737	-83.2372	300	33.7	-2	29.6736	1.66239	70.9
	4		05.01.1987	36.3094	01.04.1988	1.23751	01.09.1988	1.6564	1300	3600	15.06.1995	8.44079	590	16.4873	02.07.2003	1924	2000	29.10.2004	17.8152	233	348	43.2	23.1481	57	191.25	82.07	109.18	7.5	133.333	3.58867	0	1	DFO	29.09.2011	6.91581	24.731	249	500	-205.905	230	-1770	-255.935	233	37.3	-5.9	26.8097	3.6615	67.6
	1		04.02.2009		16.07.2009
	5		01.02.1983	40.2355	01.04.1983	0.161533	01.12.1986	3.83025	14000	7000	15.06.1987	4.36687	2000	6.41478	02.07.1989	3889	4200	15.09.2004	21.6208	181	287	24.9	40.1606	62	102.02	38.37	63.65	1.63	613.497	15.7848	0	1	DFO	20.01.2016	11.3457	32.9665	236	925	-261.245	1470	-2730	-240.621	227	32.9	8	30.3951	-9.76551	65.3
	7		25.05.1973	49.9247	01.08.1976	3.18686	01.12.1986	13.5195		2600	02.07.1995	22.1027	800	28.104	02.07.2001	900	1400	14.12.2007	34.5544	168	249	41.3	24.2131	74.2	118.18	30.41	87.77	18.2	54.9451	1.5976	1	0	DFO
	8		06.11.1993	29.473	06.10.1995	1.91376										2400	2200	05.05.2009	15.4935	212	143	33.7	29.6736	69.19	229.12	70.6	158.52	9.3	107.527	2.93318	1	0	DFO+DFP
	9		04.12.1972	50.3956	01.08.1973	0.657084	01.03.1980	7.23888	3700	4500	15.06.1996	23.5291	767	30.5736	02.07.2003	968	767	25.02.2003	30.2259	262	255	6.5	153.846	62.79	83.95	31.24	52.71	6	166.667	4.43533	0	1	DFO	01.07.2012	9.34702	39.5729	245	504	-49.6415	775	8	0.855888	146	33.7	27.2	29.6736	-124.173
	2		16.01.2012	11.2799	18.12.2012	0.922656
	10		08.10.1978	44.553	01.11.1980	2.06708	01.10.1983	4.98015	1600	2800	15.06.1988	9.68652	500	8.73101	02.07.1987	1004	1100	08.05.2003	24.5804	252	330	16.4	60.9756	60.81	135.2	52.98	82.21	8.7	114.943	3.12154	0	1	DFO	11.06.2009	6.09446	30.6749	232	282	-118.468				126	29.7	13.3	33.67	-27.3056	60.62	119.13
	11		28.11.1972	50.412	01.11.1973	0.925394	01.09.1979	6.75702	2400	7800	02.07.2002	29.5907	2100	5.59069	02.07.1978	5500	7800	15.08.2002	29.7112	175	199	17.6	56.8182					0.88	1136.36	29.0656	0	1	DFO	15.03.2013	10.5818	40.293		3025	-233.892					35.2	17.6	28.4091	-28.4091
	13		30.01.1972	51.2416	01.03.1973	1.08419	01.09.1979	7.58658	2800	6400	02.07.1987	15.4196	1800	16.4216	02.07.1988	2827	2860	17.10.2003	31.7125	155	218	8.6	116.279	64.51				2.1	476.19	12.2972	0	1		19.04.2016	12.5065	44.219	202	4200	109.783	4400	1540	123.136	175	35.7	27.1	28.0112	-88.2679	70.7
	14		21.11.1983	39.4333	13.03.1985	1.30869	12.05.1987	3.47159	2600	3600	02.07.1988	4.61328	500	13.6126	02.07.1997	1500	1500	12.08.2005	21.7248	150	250	14.9	67.1141	70.1	104.26	31.18	73.09	2.3	434.783	11.2455	0	1	DFO	24.02.2015	9.53593	31.2608	230	900	-62.9199	1220	-280	-29.3626	169	9.5	-5.4	105.263	38.1491	68.7
	15		05.01.1983	40.3094	01.06.1983	0.402464	01.01.1987	3.98905	10200	12000	02.07.1995	12.4873	1000	13.4894	02.07.1996	6348	8925	07.01.2004	21.0048	212	277	18.8	53.1915	61.42	127.13	49.05	78.08	1.38	724.638	18.6078	0	1	DFO	22.01.2015	11.0418	32.0465	299	1420	-446.306				248	34.5	15.7	28.9855	-24.206	70.4	131.49
	16		25.05.1967	55.9261	01.11.1967	0.438056	01.07.1979	12.1013	5400	5200	02.07.1986	19.1047	160	26.1054	02.07.1993	1172	1350	13.07.2004	37.1362	231	321	8.1	123.457	68.5				15.1	66.2252	1.88412	0	1	DFO	28.09.2012	8.21081	45.347	166	2000	100.843	1400	50	6.08953	exjade	28.2	20.1	35.461	-87.9958	73.7	94.36
	17		17.07.1978	44.7803	01.10.1978	0.208077	01.05.1982	3.78919	2900	4000	02.07.1981	2.95962	880	1.9603	02.07.1980	4502	3641	08.01.2003	24.4791	176	220	12.7	78.7402	71									DFO+DFP	22.06.2015	12.4517	36.9309	213	2699	-144.799	3020	-621	-49.8725	239	37.3	24.6	26.8097	-51.9305	75.4	155
	18		11.11.1988	34.4586	01.03.1989	0.301164	15.01.1991	2.17659	2200	6480	02.07.2006	17.6372	1500	10.6366	02.07.1999	2150	4320	28.06.2006	17.6263	190.5	160	29.7	33.67					0.52	1923.08	49.0482	0	1
	19		25.02.1972	51.1704	01.04.1986	14.0972	01.02.1987	14.935	1700	7100	02.07.2003	31.3484	837	15.3484	02.07.1987	5140	7100	21.01.2003	30.9049	131	214	29	34.4828											11.08.2014	11.5537	42.4586	160	6150	87.4177	6150	-950	-82.2245	264	26	-3	38.4615	3.97878	75	132.5
	20		27.12.1972	50.3326	01.06.1973	0.427105	01.10.1980	7.76181	6600	13000	02.07.1982	9.51129	1700	16.512	02.07.1989	1763	1160	28.01.2003	30.0862	198	308	17	58.8235	72				7.4	135.135	3.63443	0	1		10.09.2013	10.6174	40.7036	216	250	-142.502				280	35	18	28.5714	-30.2521	73.7
	3		18.12.2007
	77
	21		04.04.1972	51.0637	03.11.1972	0.583162	01.10.1979	7.49076							02.07.8000	8390	8550	23.08.2006	34.3847	187	257	25.6	39.0625	74.98	76.87	19.24	57.64	0.45	2222.22	56.6464	0	1	DFO	28.07.2015	8.92813	43.3128	207	4700	-413.3	6040	-2510	-281.134	190	36.5	10.9	27.3973	-11.6652	69.8
			14.09.1969	53.6181	01.03.1970	0.459959	01.09.1979	9.96304	3300	13000	02.07.1992	22.7981	3100	31.7974	02.07.2001	7500	10000	07.02.2006	36.3997	196	220	33.2	30.1205	70.73	150.4	44.03	106.4	0.6	1666.67	42.5353	0	1	DFO	02.04.2015	9.14716	45.5469		6000	-163.985	5590	-4410	-482.117		34.7	1.5	28.8184	-1.30204	74
	22		27.06.1979	43.8357	01.01.1980	0.514716	01.10.1981	2.2642	1240	8600	02.07.2002	23.0144	2100	4.01369	02.07.1983	6866	6800	24.07.2003	24.0739	189	265	9.8	102.041	71.69										27.03.2012	8.67625	32.7502	215	1400	-629.996				86	35.6	25.8	28.0899	-73.9509	66
	23		25.02.1992	31.1704	01.05.1992	0.180698	01.02.1994	1.93566	1200	2500	02.07.2003	11.3484	980	5.34976	02.07.1997	1919	2400	07.09.2004	12.5339	218	251	33.6	29.7619	71	107.86	31.16	76.69	4.1	243.902	6.39712	0	1		02.11.2012	8.15332	20.6872	206	700	-149.51	360	-2040	-250.205	272	32.6	-1	30.6748	0.912942	73	106.66
	24		10.05.1969	53.9658	01.08.1969	0.227242	01.06.1978	9.05955	9500	7300	02.07.1987	18.1437	690	23.1458	02.07.1992	1215	840	25.06.2003	34.1246	170	277	36.2	27.6243	75.41	116.57	28.67	87.9	7.5	133.333	3.58867	0	1		30.04.2013	9.84805	43.9726	225	1800	59.4026	1900	1060	107.636	275	35.1	-1.1	28.49	0.865719	66.2
			12.12.1975	47.3758	01.10.1976	0.804928	01.03.1983	7.21697	2600	5200	02.07.1993	17.5551	1850	27.5537	02.07.2003	2500	5200	20.06.2006	30.5216	175	221	12.4	80.6452					2.45	408.163	10.5693	0	1	DFO
	25		28.05.1978	44.9172	01.06.1984	6.01232	01.06.1986	8.01095	3000	3700	02.07.1990	12.0958	920	20.0958	02.07.1998	1384	1290	15.03.2004	25.7988	202	306	33.8	29.5858	60.69	206.46	80.59	125.87	13.2	75.7576	2.12624	1	0		23.11.2011	7.69062	33.4894	182	1400	2.08046	882	-408	-53.0516	295	30.8	-3	32.4675	2.88173	62.5
	26		20.04.1972	51.0198	01.10.1975	3.44695				3482	02.07.2005	33.1992	790	26.1985	02.07.1998	2500	3482	27.07.2005	33.2676	180	168	5.9	169.492	44.06	196.12	109.71	86.41	1.96	510.204	13.1612	0	1	DFO	30.07.2014	9.00753	42.2752	183.43	1820	-75.4924	1440	-2042	-226.699	137	15	9.1	66.6667	-102.825	40	127
	7		11.03.2004	19.1294
	27		07.01.1975	48.3039	01.03.1981	6.14648	01.03.1983	8.14511	3700	6500	02.07.1986	11.4825	1500	19.4825	02.07.1994	2420	2400	05.12.2002	27.9097	168	186	10.1	99.0099	59.96				0.8	1250	31.952	0	1		01.05.2013	10.4038	38.3135	137	2000	-40.3697	2200	-200	-19.2237	89	36.4	26.3	27.4725	-71.5374	70.3
	28		24.12.1980	42.3409	01.07.1981	0.517454	01.02.1986	5.10609	3900	9800	02.07.2002	21.5195	640	1.51951	02.07.1982	8525	8000	25.02.2003	22.1711	234	175	8.5	117.647	64				0.5	2000	51.002	0	1
	29		11.12.1974	48.3778	01.04.1976	1.30595	01.03.1982	7.21971	2300	7800	02.07.1997	22.5572	1700	20.5558	02.07.1995	5154	4100	15.12.2003	29.0103	154	176	17.6	56.8182	70.68	124.85	36.6	88.25	1.38	724.638	18.6078	0	1		20.11.2015	11.9316	40.9418	189	1600	-297.866	1220	-2880	-241.377	136	34.4	16.8	29.0698	-27.7484	56.1	99.27
	30		25.01.1971	52.2546	01.12.1972	1.85079	01.10.1978	7.68241	6400	7400	02.07.1996	25.4346	520	19.4333	02.07.1990	3388	3100	27.11.2003	32.8378	159	256	19.1	52.356	73.53	109.47	28.98	80.49	2.08	480.769	12.4135	0	1		07.10.2012	8.86242	41.7002	156	3630	27.3063	2000	-1100	-124.12	261	34.7	15.6	28.8184	-23.5376	73.2	194
	31		09.09.1968	54.6311	01.12.1969	1.22656	01.07.1978	9.80698	5250	6800	02.07.1985	16.8104	620	22.809	02.07.1991	1128	1430	03.09.2003	34.9815	230	292	26.3	38.0228	68.15	143.64	45.75	97.89	3.5	285.714	7.45914	0	1		27.06.2011	7.81383	42.7953	217	2000	111.597	551	-879	-112.493	286	38.5	12.2	25.974	-12.0488	63.5	143.64
			20.11.1962	60.4353	01.12.1963	1.02943	01.12.1980	18.0315	5000	8000	02.07.1987	24.6133	1145	40.6133	02.07.2003	1200	1250	31.07.2009	46.694	196	250	10.45	95.6938					7.15	139.86	3.75445	0	1	DFO	03.05.2015	5.75496	52.449	170	1500	52.1289	2730	1480	257.169	211	10	-0.45	100	4.30622	75	86.78
	32		29.12.1972	50.3272	01.05.1975	2.33539	01.07.1978	5.50308	1250	6200	02.07.1989	16.5065	720	28.5065	02.07.2001	985	1217	14.03.2003	30.204	160	312	28.6	34.965	71.4				3.5	285.714	7.45914	0	1	DFO	11.11.2014	11.6632	41.8672	269	1000	1.28609	150	-1067	-91.484	297	35.1	6.5	28.49	-6.47501	66.1	184.98
	33		28.02.1981	42.1602	20.05.1982	1.22108	01.03.1984	3.00342	3000	4000	02.07.1985	4.33949	618	28.3395	02.07.2009	1100	1300	27.06.2011	30.3244	240	324	36.1	27.7008	75.3				10.4	96.1538	2.64431	1	0
	34		28.03.1976	47.0828	01.07.1983	7.25804	01.03.1984	7.92608	1100	6400	02.07.1989	13.2621	1700	18.2615	02.07.1994	4326	6204	06.05.2003	27.1047	153	281	16.3	61.3497	68				1	1000	25.602	0	1	DFO	22.10.2014	11.4634	38.5681	132	5600	111.136	4400	-1804	-157.371	224	7.4	-8.9	135.135	73.7854	62.2
			24.11.1969	53.4237	01.08.1970	0.684463	01.03.1979	9.26489	7000	11000	02.07.1990	20.6023	900	32.6023	02.07.2002	1000	2100	12.02.2007	37.2183	133	273	32.7	30.581	68.79	124.53	38.87	85.66	10.2	98.0392	2.6922	1	0	DFO	16.11.2015	8.75838	45.9767	145	800	-22.8353	511	-1589	-181.426	239	35.2	2.5	28.4091	-2.17195	65.4	101.3
	35		29.06.1970	52.8296	01.11.1970	0.342231	01.05.1979	8.83778	6200	12050	02.07.1981	11.0089	1200	20.0082	02.07.1990	2500	2260	11.02.2004	33.6208	156	265	15.8	63.2911	75.61	103.07	25.14	77.93	3.1	322.581	8.39555	0	1	DFO	28.11.2011	7.79466	41.4155	181	900	-205.269	970	-1290	-165.498	186	34.7	18.9	28.8184	-34.4727	58.9	127.8
	36		25.03.1969	54.0917	01.07.1969	0.268309	01.05.1979	10.0999	6000	13000	02.07.1982	13.2704	1200	25.2704	02.07.1994	2829	3233	09.12.2003	34.7077	196	256	5.9	169.492	51.76	200.49	96.72	103.77	2.2	454.545	11.7475	0	1		27.07.2014	10.6311	45.3388	155	300	-237.888				156	32.5	26.6	30.7692	-138.722	67.5	170.69
	37		06.10.1977	45.5578	01.07.1978	0.733744	01.10.1981	3.98631	3500	5000	02.07.1992	14.7379	210	0.736482	02.07.1978	1237	1487	14.03.2003	25.4346	196	281	13.6	73.5294	79.8				1.42	704.225	18.0893	0	1		24.01.2012	8.86516	34.2998	230	125	-125.435				294	35	21.4	28.5714	-44.958	76.4	110
	38		02.03.1976	47.154	01.12.1977	1.74949	01.10.1981	5.58248	4100				300	22.3326	02.07.1998	750	1200	25.01.2007	30.8994	121	284	33.8	29.5858	65.38	201.54	69.77	131.77	17.2	58.1395	1.67874	1	0	DFO	24.01.2013	5.99863	36.898	144	1500	125.029	1250	50	8.33524	exjade	31.5	-2.3	31.746	2.16023	63
	39		30.05.1977	45.911	08.02.1979	1.69473	01.04.1983	5.8371	3000	3900	02.07.2002	25.0897	2200	21.0897	02.07.1998	3500	3435	24.05.2006	28.9829	237	192	23.3	42.9185	66.46	107.64	36.11	71.53	0.8	1250	31.952	0	1	DFO	27.05.2015	9.00753	37.9904	1600	4500	111.018	3300	-135	-14.9875	159	34.6	11.3	28.9017	-14.0167	72.7	80.49
	40		19.03.1976	47.1075	16.09.1981	5.49487	01.04.1986	10.0342	4000	4800	02.07.1991	15.2854	960	23.2854	02.07.1999	1800	3800	15.02.2005	28.9117	227	150	7	142.857	63.94	150.32	54.21	96.11	2.4	416.667	10.7853	0	1	DFO	06.11.2013	8.72279	37.6345	243	850	-108.91	854	-2946	-337.736	257	22	15	45.4545	-97.4026	74
	9		28.11.2011
	41		01.07.1973	49.8234	01.01.1980	6.5024	01.03.1983	9.66461	3250	3800	02.07.1984	11.0034	650	22.0014	02.07.1995	1080	840	18.02.2003	29.6345	177	281	9	111.111	66.93	184.98	61.17	123.8	4.9	204.082	5.38567	0	1		26.02.2013	10.0233	39.6578	228	875	-20.4524				202	30	21	33.3333	-77.7778	60
	42		03.03.1980	43.1513	01.10.1987	7.57837	01.03.1988	7.99452	2400	3100	02.07.1992	12.3313	590	18.3299	02.07.1998	1613	1100	08.11.2004	24.6845	192	279	33.7	29.6736	70.75	100.16	29.3	70.87	9.8	102.041	2.79384	1	0	DFO	09.12.2014	10.0835	34.768	296	180	-142.113	103	-997	-98.8744	320	31.6	-2.1	31.6456	1.97198	72.9
	43		08.03.1972	51.1376	01.11.1979	7.64956	01.02.1979	6.90212	5400	6200	02.07.1987	15.3155	3500	9.31691	02.07.1981	3300	3000	20.03.2003	31.0308	155	238	5.7	175.439	72.1				0.8	1250	31.952	0	1	DFO	12.12.2016	13.7331	44.7639	206	1000	-167.479	400	-2600	-189.324	173	31.1	25.4	32.1543	-143.284	62.1	172.1
	44		28.10.1976	46.4969	01.01.1984	7.17591	15.03.1989	12.3778	6200	7200	02.07.1992	15.6769	3200	26.6749	02.07.2003	4500	3500	10.03.2009	32.3641	256	234	35	28.5714	67.66	98.33	31.8	66.53	0.75	1333.33	34.0687	0	1	DFO	27.11.2013	4.71732	37.0815	295	750	-794.943				231	31.7	-3.3	31.5457	2.97431	72.4
	45		31.07.1977	45.7413	20.01.1983	5.47296	01.12.1984	7.33744	5200	5400	02.07.1993	15.9206	2300	21.9192	02.07.1999	3000	4400	30.01.2006	28.501	248.6	338	36.4	27.4725	68.41	96.33	30.44	65.89	5.2	192.308	5.08662	0	1	DFO	19.12.2015	9.88364	38.3847	147			264	-4136	-418.469	335	30.3	-6.1	33.0033	5.53077	65.7
	46		29.04.1981	41.9959	10.11.1981	0.533881	01.08.1985	4.25736	2300	5500	02.07.2005	24.1752	1300	12.1752	02.07.1993	3500	6000	17.07.2008	27.217	208	224	2.9	344.828	50.87	187.75	92.23	95.51	0.53	1886.79	48.1265	0	1	DFO
	47		26.11.1979	43.4196	13.04.1980	0.380561	01.07.1983	3.5948	3000	10000	02.07.2004	24.5996	6200	23.5975	02.07.2003	8000	9300	07.02.2006	26.2012	207	257	7.1	140.845	60.83	122.94	48.15	74.79	0.8	1250	31.952	0	1	DFO	18.11.2014	8.77755	34.9788	264	250	-882.934	240	-9060	-1032.18	152	33.1	26	30.2115	-110.634	73.7	104.85
	48		23.11.1969	53.4264	01.05.1970	0.435318	01.07.1982	12.6023	570	10500	02.07.1990	20.6051	1466	33.6044	02.07.2003	1914	1550	09.07.2003	33.6235	229	232	5	200										DFO	09.12.2015	12.4189	46.0424	231	550	-109.833	904	-646	-52.0175	157	36.6	31.6	27.3224	-172.678	72.3
	11		09.12.1974	48.3833
			09.12.1974	48.3833	05.02.1981	6.16016	01.03.1983	8.2245	2100								2100	10.04.2007	32.334	139	0	36.6	27.3224	72.42				1.2	833.333	21.3687	0	1		26.02.2016	8.88159	41.2156	135	892		1100	-1000	-112.592	14	40.8	4.2	24.5098	-2.8126	72.2	157.7
	49		07.11.1978	44.4709	01.04.1980	1.39904	01.09.1983	4.81588	4400	13100	02.07.1992	13.6509	900	3.64956	02.07.1982	9450	8500	13.02.2003	24.2683	213	108	3.1	322.581	71.8				0.5	2000	51.002	0	1	DFO	24.03.2015	12.1068	36.3751	221	600	-730.996	858	-7642	-631.217	217	37.3	34.2	26.8097	-295.771	64.2	153.24
	13		29.09.2014	8.57769
			13.02.1970	53.2019	01.02.1978	7.96715	01.09.1979	9.54689	4800	10000	02.07.1982	12.3806	810	21.3799	02.07.1991	1500	1100	28.11.2008	38.7899	123	257	37.8	26.455	61.52	213.9	82.3	131.6	5.35	186.916	4.94966	0	1	DFO
	14		09.04.2006
	10		14.03.2007
	50		03.05.1979	43.9863	01.08.1979	0.246407	01.05.1988	8.99658	2600	3500	02.07.1990	11.165	1550	15.165	02.07.1994	2000	3970	02.02.2007	27.7536	123	135	4.6	217.391	64.82	141.93	49.93	92	0.8	1250	31.952	0	1	DFO+DFP	15.03.2016	9.11431	36.8679	213	2600	65.8306	3000	-970	-106.426	193	26.7	22.1	37.4532	-179.938	61.1
	51		30.12.1976	46.3244	01.12.1983	6.91855	01.04.1985	8.25188	5700	5700	02.07.1985	8.50376	100	4.50376	02.07.1981	1957	2200	09.04.2003	26.2724	141	114	28	35.7143	70.5				0.8	1250	31.952	0	1	DFO	04.11.2014	11.5729	37.8453	120	3720	152.339	4100	1900	164.177	80	31.4	3.4	31.8471	-3.86715	71.8	170.3
	52		03.04.1977	46.0671	01.05.1977	0.0766598	01.02.1986	8.83231	3000	4200	02.07.1989	12.2464	635	30.245	02.07.2007	1100	635	28.03.2007	29.9822	124.82	226	23.5	42.5532	62.78	179.97	66.98	112.99	3.8	263.158	6.88621	0	1	DFO	09.02.2012	4.87064	34.8528	135	392	-145.361	248	-387	-79.4557	124	32.2	8.7	31.0559	-11.4973	71
	53		13.03.1980	43.1239	22.01.1986	5.86174	01.11.1987	7.63587	6000	4700	02.07.1995	15.3018	1500	19.3018	02.07.1999	2900	4300	10.10.2005	25.577	212	215	11.1	90.0901	65.54	165.22	56.93	108.3	0.66	1515.15	38.6868	0	1		06.10.2015	9.98768	35.5647	197	3500	60.074	3400	-900	-90.111	199	14.3	3.2	69.9301	-20.16	70.6	155.41
	54		30.09.1975	47.5756	01.06.1980	4.67077	01.02.1983	7.34018	3600	4000	02.07.1988	12.7556	2400	25.755	02.07.2001	3500	3200	28.02.2006	30.4148	175	226	25.4	39.3701					1.2	833.333	21.3687	0	1		15.12.2009	3.79466	34.2094	164	2800	-184.47	2000	-1200	-316.234	260	35.4	10	28.2486	-11.1215	71.97	193.71
	55		30.11.1978	44.4079	01.06.1984	5.50308	01.12.1986	8.00274	1500	1800	02.07.1995	16.5859	670	24.5859	02.07.2003	900	800	05.05.2005	26.4285	213	312	15.4	64.9351	68.32	82.78	26.23	56.56	10.3	97.0874	2.66802	0	1		01.05.2015	9.98768	36.4162	247	450	-45.0555	640	-160	-16.0197	104	30.3	14.9	33.0033	-31.9318	63.1
	15		17.04.2001	22.0287
	56		20.10.1983	39.5209	29.03.1984	0.440794	01.02.1987	3.28542	3700	4800	02.07.1996	12.7009	1400	7.69884	02.07.1991	2800	4710	29.07.2005	21.7741	163	265	27	37.037	60.03	148.48	59.35	89.13	1.7	588.235	15.1432	0	1	DFO	10.06.2015	9.86448	31.6386	180	3100	30.4122				201	38.9	11.9	25.7069	-11.3301	63.2	134.23
			16.03.1974	49.117	01.03.1980	5.9603	01.02.1982	7.88227	1440	4650	02.07.2007	33.295	1200	17.295	02.07.1991	2600	3300	19.03.2008	34.0096	138	220	35.7	28.0112	57.42	119.88	51.04	68.84	4	250	6.552	0	1	DFO	24.02.2016	7.93429	41.9439	135	6737	521.408	7300	4000	504.141	112	34.6	-1.1	28.9017	0.89053	68.3	96.66
	57		26.09.1972	50.5845	01.09.1978	5.93018	01.02.1982	9.34976		5700	02.07.2002	29.7632	1100	20.7639	02.07.1993	4000	4100	11.09.2006	33.9576	157	321	27.9	35.8423	66.7	109.9	36.62	73.36	1.25	800	20.522	0	1	DFO	24.02.2016	9.4538	43.4114	150	5500	158.666	6000	1900	200.977	282	36.9	9	27.1003	-8.74202	71.5	54.43
	58		30.06.1978	44.8268	01.11.1978	0.339493	01.11.1984	6.34086		4800	02.07.1987	9.00479	740	21.0048	02.07.1999	2166	1800	09.09.2004	26.1958	228	282	8.7	114.943	58	121.67	51.27	70.4	4.3	232.558	6.10898	0	1	DFO
	59		09.04.1982	41.0513	01.03.1983	0.892539	01.01.1987	4.73101	3700	7600	02.07.1995	13.2293	700	9.2293	02.07.1991	1747	1770	01.04.2003	20.9774	263	273	40.7	24.57	65									DFO	02.12.2015	12.6708	33.6482							152	35.6	-5.1	28.0899	3.51986	73	137.28
	60		12.03.1972	51.1266	01.05.1972	0.136893	01.03.1979	6.96783	5000	7000	02.07.1989	17.306	1500	21.306	02.07.1993	1537	1600	13.11.2003	31.6715	216	247	7.7	129.87	63.13				4.1	243.902	6.39712	0	1	DFO	15.10.2014	10.9213	42.5927	268	1510	-2.47224	400	-1200	-109.877	295	32.7	25	30.581	-99.2891	73.4	156.17
			05.05.1981	41.9795	01.01.1982	0.659822	01.02.1985	3.74538	2700	3980	02.07.1997	16.1588	660	25.1581	02.07.2006	965	1350	24.04.2007	25.9685	172	274	36.1	27.7008	72				4.3	232.558	6.10898	0	1	DFO
	17		05.05.1981	41.9795
	61		10.06.1979	43.8823	18.07.1984	5.10609	01.05.1986	6.89117	4000	4000	02.07.1986	7.06092	1900	15.0609	02.07.1994	4000	3000	13.07.2005	26.0917	223	299	30.2	33.1126	63.03	128.3	47.43	80.86	2	500	12.902	0	1	DFO	08.03.2013	7.65229	33.744	283	4000	0				300	30	-0.2	33.3333	0.220751	71.9
	62		31.07.1980	42.7406	01.10.1980	0.169747	01.01.1986	5.42094	3800	11700	02.07.1992	11.9206	3500	19.9206	02.07.2000	8500	10900	14.12.2006	26.371	198	291	2.3	434.783	43.84	148.79	83.56	65.23	0.6	1666.67	42.5353	0	1	DFO
	63		09.11.1979	43.4661	01.11.1980	0.980151	01.10.1984	4.89528	2800	3600	02.07.2005	25.6454	2100	14.6448	02.07.1994	3320	3600	03.06.2005	25.5661	169	325	34	29.4118	65.03	125.99	44.06	81.93	2.2	454.545	11.7475	0	1		03.08.2015	10.1656	35.7317	215	2455	-85.0906	3400	-200	-19.6741	244	39.8	5.8	25.1256	-4.28614	56
	64		24.03.1962	61.0951	01.09.1962	0.440794	01.08.1979	17.3552	6000	5100	02.07.1984	22.2752	1670	41.2731	02.07.2003	2367	1670	18.11.2003	41.6537	234	254	7.14	140.056	76.77	93.68	21.76	71.92	3.7	270.27	7.06686	0	1	DFO	11.05.2011	7.47707	49.1307	243	120	-300.519	93	-1577	-210.911	199	33.7	26.56	29.6736	-110.382	71	83.05
	65		31.05.1985	37.9083	01.04.1986	0.835044	01.12.1987	2.5024	3500	7400	02.07.1988	3.0883	1220	19.0883	02.07.2004	2008	1220	28.01.2004	18.6612	199	228	11.8	84.7458	70.36	112.16	33.24	78.92	2.68	373.134	9.67961	0	1	DFO
			22.09.1997	25.5962	12.03.2013	15.4689	10.04.2014	16.5476	2750	3950	02.07.2016	18.7762	1850	16.7748	02.07.2014	2588	3950	09.02.2016	18.3819	202	243	41.2	24.2718	65.9	100.91	34.41	66.5	3.8	263.158	6.88621	0	1	DFO
	66		08.12.1976	46.3847	15.10.1977	0.851472	15.07.1980	3.60027	2400	5500	02.07.1992	15.5647	1600	12.564	02.07.1989	3367	3002	03.04.2003	26.3162	192	278	15.3	65.3595	66				4.5	222.222	5.84644	0	1	DFO	09.09.2016	13.4374	39.7536	177	4000	47.1074	2650	-352	-26.1956	269	28.3	13	35.3357	-30.0238	66.9	90.98
	19		05.01.2005	18.308
	67		16.08.1996	26.6968	12.11.1996	0.240931	20.08.1998	2.00958	1300	5540	02.07.2006	9.87543	1300	1.87543	02.07.1998	3700	3400	11.10.2006	10.152	247	320	35	28.5714	60.62	82.65	32.54	50.1	4	250	6.552	0	1	DFO	27.01.2016	9.295	19.447	203	400	-355.029	455	-2945	-316.837	exjade	39.8	4.8	25.1256	-3.4458	69.21	123.47
	68		16.10.2013	9.53046	03.07.2003	-10.2888	01.01.2005	-8.7885	2350	3250	02.07.2013	-0.290212	2000	-6.29158	02.07.2007	2683	3250	16.10.2013	0	209	267	33.4	29.9401	68.3	100.44	31.66	68.78	4.6	217.391	5.72374	0	1	DFO
	69		23.08.1971	51.6797	01.11.1971	0.19165	01.02.1979	7.44422	4200	9700	02.07.1983	11.8576	870	28.8597	02.07.2000	1436	1710	09.07.2003	31.8768	208	305	8.5	117.647	58									DFO	24.06.2014	10.9596	42.8364	231	230	-110.04	150	-1560	-142.341	194	36.4	27.9	27.4725	-90.1745	72.4	118.56
	70		06.12.1967	55.3922	15.07.1968	0.607803	15.06.1978	10.5243	5250	5500	02.07.1978	10.5708	990	23.5702	02.07.1991	2240	1800	18.03.2003	35.2799	184	235	4.7	212.766	61.5	107.53	41.37	66.16	9.1	109.89	2.99321	0	1	DFO	16.12.2015	12.7474	48.0274								36.5	31.8	27.3973	-185.369	70.6	97.04
	71		02.03.1968	55.154	01.09.1968	0.501027	01.10.1978	10.5818	5750	5650	02.07.1983	15.332	700	22.3326	02.07.1990	1188	1755	29.04.2004	36.1588	216	262	41.8	23.9234	69.3	161.64	49.62	112.02	5.6	178.571	4.73771	0	1	DFO	17.09.2010	6.38467	42.5435	210	500	-107.758	406	-1349	-211.287	262	35.2	-6.6	28.4091	4.48565	71.7	152.23
	72		26.03.1972	51.0883	01.11.1972	0.602327	01.01.1979	6.76797	2400	5700	02.07.1985	13.2676	470	23.2663	02.07.1995	1726	1800	13.06.2003	31.2142	177	301	10.5	95.2381	65.35	132.81	46.01	86.79	3.44	290.698	7.58572	0	1		29.03.2013	9.79329	41.0075	178	300	-145.61	126	-1674	-170.933	123	35	24.5	28.5714	-66.6667	62.4	75.29
	73		13.01.1975	48.2875	25.11.2008	33.8672	15.09.2009	34.6721									1100	11.09.2006	31.6605	0	0	32.6	30.6748	74.7	137.94	34.83	103.1	2.2	454.545	11.7475	0	1		18.12.2012	6.26968	37.9302	164	3925		3750	2650	422.669	279	33	0.4	30.303	-0.371816	68.6	112.85
	74		26.02.1982	41.1663	01.08.1991	9.42642	04.02.1993	10.9405	2500	5300	02.07.1996	14.3463	734	22.3463	02.07.2004	1500	1720	05.07.2005	23.3539	233	282	7.6	131.579	58.64	113.52	46.95	66.57	1.25	800	20.522	0	1	DFO	08.06.2016	10.9268	34.2806	287	357	-104.606	273	-1447	-132.427	217	33.4	25.8	29.9401	-101.639	68.1	69.63
	75		15.07.1969	53.7851	01.04.1970	0.711841	01.02.1983	13.5496	6300	16000	02.07.1987	17.963	600	29.963	02.07.1999	1034	750	23.10.2003	34.2724	142	196	9.2	108.696	73.43	166.33	44.19	122.14	4.7	212.766	5.60626	0	1	DFO	02.04.2015	11.4415	45.7139	174	600	-37.9322	357	-393	-34.3487	297	37	27.8	27.027	-81.6686	71	120.35
	76		12.07.1980	42.7926	01.01.1981	0.473648	01.08.1983	3.0527	3600	5000	02.07.1990	9.97125	760	20.9719	02.07.2001	1068	1000	25.10.2004	24.2875	227	268	11.1	90.0901	74	145.36	37.73	107.63	4.5	222.222	5.84644	0	1	DFO	26.06.2015	10.6667	34.9541	231	300	-72	320	-680	-63.75	290	37.6	26.5	26.5957	-63.4943	72.7	123.86
	77		26.12.1989	33.3361	01.04.1991	1.26215	01.02.1993	3.10198	2000	3000	02.07.2001	11.5154	1390	14.5161	02.07.2004	2000	1390	29.12.2004	15.0089	205	275	28.9	34.6021	66.28	226.64	76.43	150.21	3.75	266.667	6.97533	0	1	DFO	09.09.2015	10.694	25.7029	199	500	-140.265	420	-970	-90.7047	147	37.5	8.6	26.6667	-7.93541	67.2	209.56
	78		02.07.1999		11.02.2003		20.06.2006		1800	2200	02.07.2007		1600		02.07.2005	1800	2000	10.09.2008		181	154	37.7		64.39	81.5	29.02	52.47	2.8					DFO	02.01.2015			199	2000					232	31.6				62	135.79
	79		13.01.1972	51.2882	01.08.1972	0.550308	01.06.1978	6.38193	2000	6950	02.07.1983	11.4661	900	29.4675	02.07.2001	922	900	09.10.2003	31.7372	163	249	6.16	162.338	63.57	110.22	40.16	70.07	6.73	148.588	3.97615	0	1	DFO	05.03.2014	10.4038	42.141	173	1113	18.3586	811	-89	-8.55454	28	29	22.84	34.4828	-127.855	68.9
	21		11.06.1974	48.8789
	80		10.01.1977	46.2943	13.09.1977	0.673511	01.11.1981	4.80767	3800	2500	02.07.2004	27.4743	1000	24.4736	02.07.2001	1455	1750	13.06.2005	28.4216	234	360	36.2	27.6243	64.64	183.43	64.86	118.57	2.3	434.783	11.2455	0	1	DFO
	82		07.06.1970	52.8898	15.12.1972	2.5243	15.02.1979	8.69268	2750	6600	02.07.1987	17.0678	1070	28.0684	02.07.1998	1625	1800	24.10.2002	32.3806	167	217	8.87	112.74	24.58				3.08	324.675	8.44875	0	1		19.03.2016	13.4018	45.7823	178	200	-106.329	456	-1344	-100.285	246	34.8	25.93	28.7356	-84.0039	44.7
	83		30.09.1974	48.5749	15.06.1988	13.7084	15.02.1989	14.3792	1300	1300	02.07.1995	20.7529	120	6.75428	02.07.1981	872	1050	02.05.2003	28.5859	206	271	18.5	54.0541	59				1.6	625	16.077	0	1	DFO	24.08.2016	13.3142	41.9001	224	380	-36.9531	537	-513	-38.5304	232	31.2	12.7	32.0513	-22.0028	66.4	124.11
	84		26.02.1973	50.1656	15.05.1973	0.213552	01.01.1985	11.8467	3400	6600	02.07.1982	9.34428	620	25.3443	02.07.1998	869	900	04.01.2003	29.8535	217	305	36.2	27.6243	63.9				25.5	39.2157	1.19808	1	0	DFO	03.10.2014	11.7454	41.5989	232	1250	32.4383	483	-417	-35.5033	310	26.5	-9.7	37.7358	10.1115	72.2
	85		05.02.1975	48.2245	01.12.1977	2.81999	01.08.1979	4.4846	11080	6400	02.07.1976	1.40452	1720	7.40315	02.07.1982	2969	2750	13.01.2004	28.9363	207	296	32.4	30.8642	66.4	159.68	53.61	106.07	3.2	312.5	8.1395	0	1		20.08.2015	11.6003	40.5366	238	2320	-55.947	2250	-500	-43.1024	194	34.7	2.3	28.8184	-2.04575	64.7
	86		22.12.1976	46.3463	15.09.1977	0.731006	15.05.1981	4.39425	2600	8400	02.07.1994	17.525	575	1.52498	02.07.1978	4783	4500	04.03.2003	26.1958	190	235	4.7	212.766	62.6				0.8	1250	31.952	0	1		04.03.2015	12	38.1958	219	6500	143.083	5300	800	66.6667	229	15.3	10.6	65.3595	-147.406	60.8	172.48
	87		06.09.1994	28.6407	05.12.1996	2.24778	01.12.1996	2.23682	1400	2900	02.07.2001	6.81999	1200	10.82	02.07.2005	1700	1700	28.12.2006	12.3094	286	312	33.9	29.4985	57.07	85.63	36.76	48.87	7.5	133.333	3.58867	0	1		03.01.2014	7.01711	19.3265	266	400	-185.261	303	-1397	-199.085	208	36.5	2.6	27.3973	-2.10126	63
	88		27.04.1977	46.0014	15.08.1977	0.301164	15.10.1980	3.46886	4200	6700	02.07.2002	25.18	600	1.18001	02.07.1978	2601	1890	10.04.2003	25.9521	214	250	27.8	35.9712	71.07	202.48	58.59	143.9	3.8	263.158	6.88621	0	1		09.06.2011	8.16427	34.1164	109	150	-300.211				151	34.5	6.7	28.9855	-6.98572	65.9	205.36
	90		06.05.1966	56.9774	01.05.1967	0.985626	01.05.1978	11.9863	4000	8330	02.07.2003	37.1554	1300	26.1574	02.07.1992	7500	8330	14.05.2004	38.0233	167	179	13.8	72.4638	72.68	158.9	43.41	115.49	0.64	1562.5	39.8895	0	1
	23		14.12.2005	17.3689
			14.12.2005	17.3689	05.10.2010	4.80767	01.04.2012	6.29706	3850	5500	02.07.2013	7.54825	3880	9.54689	02.07.2015	5050	4900	04.02.2017	11.1431	211	271	32	31.25	71.3	137.35	39.4	97.95	1.92	520.833	13.4312	0	1	DFO
	78
	91		23.11.1971	51.4278	23.11.1973	2.00137	01.01.1982	10.1081	3000	5500	02.07.1988	16.6078	2300	15.6057	02.07.1987	4500	3690	13.06.2005	33.5551	213	214	33.5	29.8507	74.59	109.53	27.83	81.69	1.44	694.444	17.8409	0	1	DFO	30.12.2013	8.54757	42.1027	229	2480	-236.324	2050	-1640	-191.867	280	40.7	7.2	24.57	-5.28072	73.4	90.56
	92		20.03.1971	52.1068	01.07.1971	0.281999	01.02.1980	8.87064	3800	3800	02.07.1998	27.2854	1000	33.2868	02.07.2004	2000	1500	24.09.2004	33.5168	160	320	33.1	30.2115					4.67	214.133	5.64097	0	1	DFO	09.01.2012	7.2909	40.8077	184	1020	-134.414	2500	1000	137.157	exjade	35.8	2.7	27.933	-2.27852	74.2
	94		29.11.1972	50.4093	15.10.1985	12.8761	15.02.1982	9.21287	7400	7600	02.07.1981	8.58864	1050	5.58795	02.07.1978	2233	1400	09.05.2002	29.4401	205	243	30.1	33.2226	70.9				6.1	163.934	4.36593	0	1	DFO	24.09.2015	13.3771	42.8172	256	1700	-39.8441	1750	350	26.164	171	31.3	1.2	31.9489	-1.27371	60.8	108.21
	95		23.09.1976	46.5927	26.04.1978	1.58795	01.11.1980	4.10678	1800	6440	02.07.2005	28.7721	2000	13.7714	02.07.1990	3000	5000	04.01.2006	29.2813	164	232	5.5	181.818	58.97	119.17	48.9	70.27	0.7	1428.57	36.4877	0	1		12.03.2013	7.18412	36.4654	151	660	-325.718	1240	-3760	-523.377	182	6	0.5	166.667	-15.1515	60.8	124.79
	96		06.03.1974	49.1444			01.08.1979	5.40452
	97		08.01.1971	52.3012	15.09.1971	0.684463	15.06.1979	8.43258	1400	6600	02.07.2002	31.4798	420	18.4805	02.07.1989	4611	4500	17.04.2003	32.271	160	319	37.6	26.5957	74.51	19.86	6.28	13.59	0.8	1250	31.952	0	1	DFO	16.09.2015	12.4162	44.6872	202	2800	-145.858	2350	-2150	-173.162	248	30.1	-7.5	33.2226	6.62685	65.2
	98		10.02.1978	45.2101	15.09.1981	3.5948	15.10.1981	3.67693	920	6400	02.07.1986	8.38877	900	19.3895	02.07.1997	1493	1900	19.02.2003	25.024	150	215	27.5	36.3636	75.9				0.9	1111.11	28.4242	0	1		15.02.2008	4.98836	30.0123	185	3060	314.131	3150	1250	250.583	exjade	24.1	-3.4	41.4938	5.13014	58.66
	99		06.06.1978	44.8925	13.08.1978	0.186174	01.10.1981	3.32101	1520	4000	02.07.1995	17.0705	1800	24.0712	02.07.2002	2000	1900	13.12.2004	26.5216	220	246	22.2	45.045	64.37	181.7	64.74	116.96	1.9	526.316	13.5704	0	1	DFO	11.11.2014	9.91102	36.4326	154	300	-171.526	332	-1568	-158.208	133	33.8	11.6	29.5858	-15.4592	73.1	191.35
			17.06.1973				07.06.1905											27.04.2004		στη Λαμία		42		73.2	200.92	53.84	147.08	0.9					DFO	17.11.2008			140	2500					285	35.7				61.4	259.19
	100		03.05.1979	43.9863	01.05.1982	2.99521	01.09.1984	5.33333	1900	8800	02.07.1990	11.165	1200	14.1656	02.07.1993	3960	4400	20.07.2004	25.2156	222	255	8.7	114.943	72				1.5	666.667	17.1353	0	1		12.11.2014	10.3135	35.5291	285	3400	-54.2978	4150	-250	-24.2401	300	13.5	4.8	74.0741	-40.8685	68.4
			27.08.1973	49.6674	01.01.1978	4.34771	01.01.1983	9.34702	3000	7700	02.07.1993	19.8467	3560	23.8467	02.07.1997	5750	4500	01.07.2006	32.8433	158	270	12.9	77.5194	109.3				0.78	1282.05	32.7661	0	1	DFO+DFP	09.11.2015	9.35797	42.2012	181	650	-544.99	219	-4281	-457.471	160	30.4	17.5	32.8947	-44.6246	71.6
	101		28.09.1979	43.5811	15.12.1979	0.213552	15.03.1983	3.46064	1450	5000	02.07.2003	23.7591	900	10.7598	02.07.1990	4353	4861	10.02.2003	23.3703	177	261	8.6	116.279	71										07.08.2012	9.48939	32.8597	247	1740	-275.36	1450	-3411	-359.454	234	34.9	26.3	28.6533	-87.6258
	102		27.03.1971	52.0876	01.12.1971	0.681725	01.03.1983	11.9288	120	7900	02.07.1996	25.2676	800	16.2656	02.07.1987	3829	6500	09.07.2003	32.2847	207	ferriprox	17	58.8235	77.09				7.6	131.579	3.54411	0	1	DFP	11.12.2012	9.42642	41.7112	236	7000	336.395	6900	400	42.4339	ferriprox	20.6	3.6	48.5437	-10.2798	60.9
	103		27.03.1971	52.0876	01.12.1971	0.681725	01.03.1983	11.9288	8000	3600	02.07.1994	23.2663	418	32.2656	02.07.2003	1000	418	09.07.2003	32.2847	165.21	312	17	58.8235	77.09	224.63	51.46	173.17	7.6	131.579	3.54411	0	1	DFO	30.10.2015	12.3094	44.5941	199	450	-44.6814	538	120	9.74867	76	41	24	24.3902	-34.4333	60	101.32
			30.07.1995	27.7454	01.12.1995	0.339493	01.07.1997	1.92197	1400	2139	02.07.2002	6.92402	989	7.92334	02.07.2003	1150	1150	08.11.2006	11.2772	290	287	11	90.9091	55.37	100.57	44.88	55.69	5.5	181.818	4.82018	0	1	DFO	21.09.2015	8.8679	20.1451	283	320	-93.596	450	-700	-78.9364	86	37.5	26.5	26.6667	-64.2424	62.5
	104		18.01.1972	51.2745	01.04.1972	0.202601	01.11.1978	6.78713	4500	4800	02.07.1990	18.4531	480	32.4545	02.07.2004	900	661	04.05.2006	34.2916	209	309	34.5	28.9855	69.14	175.47	54.15	121.33	20	50	1.472	1	0	DFO	02.04.2015	8.9117	43.2033	252	500	-44.8848				321	38.9	4.4	25.7069	-3.27857	63.7	165.3
	105		26.10.1978	44.5038	01.05.1979	0.511978	01.10.1983	4.93087	2200	8100	02.07.1990	11.6824	1050	9.68378	02.07.1988	4675	4800	24.04.2004	25.4949	173	179	7	142.857	61.26				0.5	2000	51.002	0	1	DFO+DFP	08.03.2012	7.87132	33.3662	140	700	-504.998				196	32.2	25.2	31.0559	-111.801	54
	106		22.10.1981	41.514	01.06.1984	2.60917	01.07.1986	4.68994	3800	6000	02.07.1999	17.692	1700	18.694	02.07.2000	3535	3710	30.05.2003	21.6016	200	297	32.6	30.6748	75.34	103.54	25.53	78	1.7	588.235	15.1432	0	1	DFO	21.05.2015	11.9754	33.577	239	6550	251.767	6400	2690	224.628	252	37.2	4.6	26.8817	-3.79313	63.1
	107		24.08.1979	43.6769	15.01.1986	6.39562	15.02.1987	7.47981	900	1800	02.07.1977	-2.14374	720	18.8556	02.07.1998	1165	1200	29.11.2002	23.2663	180	262	25.6	39.0625	81.73	96.57	17.64	18.93	6.3	158.73	4.23375	0	1		04.10.2012	9.84805	33.1143	200	450	-72.6032	973	-227	-23.0503	exjade	32.7	7.1	30.581	-8.48146	73.5	166.46
	108		08.10.1980	42.5517	15.01.1981	0.271047	15.01.1985	4.27105	3500	4900	02.07.1985	4.73101	800	8.73101	02.07.1989	1380	1300	02.01.2003	22.2341	224	309	25.4	39.3701	68.7				4	250	6.552	0	1	DFO	12.07.2011	8.52293	30.757	213	600	-91.5178	506	-794	-93.1605	240	34.8	9.4	28.7356	-10.6344	64.3	106.8
	109		10.01.1972	51.2964	01.07.1974	2.47228	01.09.1979	7.64134	150	6400	02.07.1997	25.4757	1000	30.475	02.07.2002	4108	3445	04.11.2004	32.8186	156	220	22.4	44.6429	70.7	148.88	43.62	105.26	1.53	653.595	16.8033	0	1	DFO	18.07.2013	8.70089	41.5195	141	1750	-271.007	1680	-1765	-202.853	155	35.1	12.7	28.49	-16.1528	66.3
	110		18.03.1970	53.1116	01.09.1971	1.45654	01.04.1980	10.0397	6000	5200	02.07.1988	18.2916	1750	22.2916	02.07.1992	2405	3570	19.10.2004	34.59	182	256	8.6	116.279	75.28	104	25.71	78.29	3.29	303.951	7.92236	0	1	DFO	01.07.2011	6.69678	41.2868	242	560	-275.505	880	-2690	-401.685	236	35.6	27	28.0899	-88.1892	69.8
	111		28.11.1990	32.4134	07.04.1991	0.355921	05.12.1992	2.02053								3500	7000	05.04.2006	15.3511	163	273	34.6	28.9017	66.78	136.72	45.42	91.3	4.1	243.902	6.39712	0	1	DFO	26.10.2007	1.55784	16.909	182	3100	-256.766	2900	-4100	-2631.85	105+exjade	36.2	1.6	27.6243	-1.27742	60.8	112.21
	112		04.06.1984	38.8966	15.01.1985	0.616016	15.01.1987	2.61465	2500	4200	02.07.1987	3.07461	1900	4.07666	02.07.1988	3400	2600	27.03.2003	18.809	175	230	27.9	35.8423	68.5				2	500	12.902	0	1		12.04.2013	10.0452	28.8542	245	900	-248.876				142	35.8	7.9	27.933	-7.90933	69.6
'ΚΔ'			04.04.1980	43.0637	19.06.1981	1.20739	01.09.1984	4.41068	3900	6000	02.07.1987	7.24162	3100	13.243	02.07.1993	5000	5800	11.02.2003	22.8556	170	241	5.6	178.571					0.8	1250	31.952	0	1	DFO	27.03.2015	12.1205	34.976	246	2650	-193.887	2200	-3600	-297.018	179	2.8	-2.8	357.143	178.571	67.4
'ΚΔ'	27		16.04.1993	30.0315	29.06.1995	2.20123	01.09.1999	6.37645	1500	2900	02.07.2000	7.2115	730	11.2115	02.07.2004	1200	494	30.01.2007	13.7906	291	319	23.2	43.1034	63.85	109.72	39.67	70.06	5.8	172.414	4.58131	0	1	DFO	03.04.2009	2.17385	15.9644	315	410	-363.41	66	-428	-196.885	112	36.5	13.3	27.3973	-15.7062	65.36	171.14
	28		18.08.1983	39.6934
'ΚΜ'			10.08.1994	28.7146	01.06.1995	0.807666	27.11.1996	2.29979	1800	11700	02.07.2005	10.8939	1900	2.89391	02.07.1997	7000	10600	24.08.2006	12.0383	214	141	3.3	303.03	63.13	272.61	88.54	184.06	0.7	1428.57	36.4877	0	1	DFO	19.01.2017	10.4066	22.4449	231	7000	0	7900	-2700	-259.451	84	10.2	6.9	98.0392	-204.991	57.8	115.91
'ΚΝ'	113		05.07.1976	46.8118	01.07.1979	2.987	01.12.1983	7.40589	3300	2200	02.07.2002	25.9904	810	20.9911	02.07.1997	2100	2200	26.06.2003	26.9733	218	174	6	166.667	39.83				1.09	917.431	23.5048	0	1		24.03.2015	11.7426	38.7159	215	300	-153.287				35	33.4	27.4	29.9401	-136.727	63.1
'ΚΝΚ'	114		11.03.1979	44.1314	01.01.1981	1.81246	01.12.1983	4.72553								4000	4600	21.12.2005	26.7817	300	192	3.5	285.714	68.2	139.39	44.3	95.07	0.42	2380.95	60.6782	0	1	DFO	14.11.2014	8.89802	35.6797	188	180	-429.309				172	34.5	31	28.9855	-256.729	58.2
'ΚΕ'	115		11.01.1977	46.2916	01.12.1977	0.887064	01.10.1980	3.72074	4000	5310	02.07.2004	27.4716	1800	21.4702	02.07.1998	3800	5000	08.11.2005	28.8241	212	250	10.5	95.2381	65	132.73	46.38	86.36	1.7	588.235	15.1432	0	1	DFO
'ΚΣ'	116		04.02.1975	48.2272	15.06.1978	3.35934	15.12.1983	8.85969	8300	6200	02.07.1987	12.4052	3040	10.4066	02.07.1985	1204	1200	01.02.2003	27.9918	152	248	6.4	156.25	46.94	165.8	87.98	77.82	3.73	268.097	7.01165	0	1	DFO	15.05.2015	12.282	40.2738	200	910	-23.9375				248	12.8	6.4	78.125	-78.125	60.2	139.66
'ΚΚ'	117		31.01.1974	49.2375	15.06.1978	4.36961	15.12.1983	9.86995	4000	4000	02.07.1988	14.4175	980	21.4155	02.07.1995	1794	1508	11.02.2003	29.0294	151	246	20.9	47.8469					1.3	769.231	19.7405	0	1	DFO	05.05.2015	12.2272	41.2567	179	410	-113.19	446	-1062	-86.8552	243	33.8	12.9	29.5858	-18.2611	61.9	241.77
'ΚΧ'	118		27.08.1983	39.6687	15.05.1991	7.71526	15.07.1991	7.88227	600	5200	02.07.1994	10.8474	1600	18.8474	02.07.2002	1931	2000	05.02.2003	19.4442	183	274	26.2	38.1679	63.4				1	1000	25.602	0	1	DFO
'ΚΑ'	119		24.08.1980	42.6749	15.04.1981	0.640657	15.01.1986	5.39357	4700	14000	02.07.1996	15.8549	3700	6.85284	02.07.1987	5650	5000	02.03.2003	22.5188	154	262	34	29.4118	60.5									DFO	13.11.2007	4.70089	27.2197	171.3	7280	346.743	7300	2300	489.269	exjade	38.2	4.2	26.178	-3.23375	63.83
'ΚΠ'	120		04.03.1977	46.1492	01.01.1979	1.82888	01.03.1982	4.9911	4000	5900	02.07.2002	25.3279	1050	21.3279	02.07.1998	4000	5000	30.10.2003	26.6557	222	209	6.4	156.25	61.04				0.85	1176.47	30.0844	0	1	DFP	20.04.2016	12.4736	39.1294	212	6000	160.338	5300	300	24.0507	224	8	1.6	125	-31.25	70.6
'ΚΜ'	121		14.06.1980	42.8693	15.03.1981	0.750171	15.06.1985	5.00205	3300	13300	02.07.1986	6.04791	630	18.0479	02.07.1998	1398	1000	03.03.2003	22.7159	219	291	23.8	42.0168	76.9				0.8	1250	31.952	0	1	DFO	29.10.2015	12.6571	35.373	207	1700	23.8602	1900	900	71.1064	262	36.6	12.8	27.3224	-14.6944	66.9	102.32
'ΚΕ'			22.10.1967	55.5154	01.10.1969	1.94387	01.10.1980	12.9446	8800	4800	02.07.1997	29.6947	2200	34.694	02.07.2002	3500	4600	09.07.2003	35.7125	225	243	15.3	65.3595	68.07				1.84	543.478	14.0063	0	1	DFO	10.03.2016	12.6708	48.3833	276	2000	-118.383	2500	-2100	-165.736	189	36.6	21.3	27.3224	-38.0371	71.6	90.06
'ΚΕ'	122		04.02.1979	44.2272	17.07.1979	0.44627	01.07.1982	3.40315	3000	3300	02.07.1995	16.4052	1400	21.4073	02.07.2000	1600	1400	16.11.2001	22.7817	190	182	26.8	37.3134					δεν μετράται					DFO	20.01.2012	10.1766	32.9582	164	7000	530.63	5800	4400	432.365	202	6.5	-20.3	153.846	116.533	62.2	151.88
'ΚΑ'			16.12.1962	60.3641
'ΛΑ'	123		19.10.1984	38.5216	01.04.1985	0.449008	14.05.1987	2.56537	1600	6200	02.07.2005	20.7009	740	6.69952	02.07.1991	2300	6200	28.06.2006	21.6893	215	340	6.5	153.846	57.25	89.9	38.43	51.47	0.4	2500	63.702	0	1	DFO
'ΛΑΘ'	124		09.05.1974	48.9692	15.11.1981	7.52088	15.11.1983	9.51951	2000	4000	02.07.1989	15.1485	440	8.14784	02.07.1982	2081	2050	15.04.2003	28.9336	191	272	29.9	33.4448	76.3				1.2	833.333	21.3687	0	1	DFO	11.03.2013	9.90554	38.8392
'ΛΕ'	125		23.04.1987	36.0137	01.07.1987	0.188912	01.08.1991	4.27379	4000	6200	02.07.2003	16.1916	1000	2.19302	02.07.1989	5000	6200	08.07.2003	16.2081	220	ferriprox	12.6	79.3651	65.84	91.2	31.15	60.05	1	1000	25.602	0	1	DFP	05.05.2014	10.8255	27.0335	310	6770	163.503	7500	1300	120.087	210	23.8	11.2	42.0168	-37.3483	66.6	91.72
'ΛΑ'	126		07.06.1976	46.8884	01.08.1977	1.1499	01.06.1981	4.98289	5400	7400	02.07.1993	17.0678	670	26.0671	02.07.2002	785	230	07.07.2004	28.0821	231	335	31.9	31.348	62	122.01	38.77	83.24	27.1	36.9004	1.13927	1	0		27.10.2014	10.3053	38.3874	240	300	-47.0633				291	34.8	2.9	28.7356	-2.61233	65	114.63
'ΛΑΦ'	127		23.05.1979	43.9316	15.11.1979	0.481862	15.07.1983	4.14511	2100	6600	02.07.1989	10.1109	160	1.11157	02.07.1980	2345	2100	04.06.2003	24.0329	209	217	13.7	72.9927	66				2.2	454.545	11.7475	0	1	DFO	04.10.2012	9.33607	33.3689	220	638	-182.839	840	-1260	-134.96	213	36.6	22.9	27.3224	-45.6703	62.3
'ΛΓ'	128		12.02.1965	58.204	15.08.1967	2.5024	15.12.1978	13.8371	8937	11875	02.07.1978	13.3826	800	31.384	02.07.1996	1390	1390	28.03.2003	38.1191	143	312	23.8	42.0168	78.35	118.83	25.73	93.1	7.5	133.333	3.58867	0	1	DFO	26.01.2015	11.833	49.9521	190	1000	-32.9587	232	-1158	-97.862	258	34.8	11	28.7356	-13.2812	60.4	100.46
'ΛΜ'	32		05.10.2006	16.5613
'ΛΔ'	33		11.12.2006	16.3778
'ΛΒ'	129		25.05.1965	57.9247	15.06.1966	1.05681	15.06.1980	15.0582	4223	7900	02.07.1982	17.1034	1500	36.104	02.07.2001	2116	2500	19.02.2003	37.7385	182	357	4.5	222.222	73.78	15.28	5.14	10.14	6.3	158.73	4.23375	0	1	DFO	14.06.2013	10.3162	48.0548	135	130	-192.512	181	-2319	-224.792	144	35.4	30.9	28.2486	-193.974	70.7	147.67
'ΛΝ'	130		20.09.1996	26.601	01.06.1997	0.695414	01.02.1998	1.36619								3500	2830	04.09.2006	9.95483	226	257	16.6	60.241	71.29	101.75	29.21	72.54	3.6	277.778	7.25756	0	1	DFO
'ΛΧ'	131		12.02.1974	49.2047	01.05.1974	0.213552	01.02.1980	5.96851	9200	4200	02.07.1983	9.38261	680	18.3847	02.07.1992	1440	1600	15.04.2003	29.1691	204	224	11.5	86.9565	68.98	150.84	46.78	104.05	3.4	294.118	7.67259	0	1	DFO	17.02.2014	10.8446	40.0137	240	780	-60.8596				91	32.5	21	30.7692	-56.1873	65
'ΜΙ'	132		29.09.1980	42.5763	15.01.1986	5.295	15.03.1987	6.45585	600	4900	02.07.1987	6.75428	140	5.75496	02.07.1986	1084	1120	01.04.2003	22.5024	150	274	33.2	30.1205	69.1				0.9	1111.11	28.4242	0	1	DFO	01.09.2014	11.4196	33.922	110	2500	123.998	2940	1820	159.375	exjade	35.5	2.3	28.169	-1.95147	60
'ΜΙ'			14.05.1977	45.9548	01.05.2003	25.963	01.03.2004	26.7981									1500	19.12.2003	26.5982	114	χωρίς αγωγή	28.4	35.2113	64.76	237.36	83.66	153.71	1.02	980.392	25.104	0	1	DFO
'ΜΑ'	133		11.03.1967	56.1314	01.09.1967	0.476386	01.08.1979	12.3915	8000	10600	02.07.1990	23.3101	900	33.3114	02.07.2000	1231	1420	01.07.2003	36.3066	245	325	27.7	36.1011	76.82	76.42	17.87	58.55	16.5	60.6061	1.74139	1	0	DFO	11.12.2015	12.4463	48.7529	208	600	-50.6979	770	-650	-52.2245	308	33.7	6	29.6736	-6.42749	75	83.09
'ΜΣ'	134		01.07.1978	44.8241	15.05.1980	1.87269	15.07.1983	5.03765	2700	4200	02.07.1988	10.0041	380	3.00342	02.07.1981	1440	1300	20.03.2003	24.7173	201	272	36.5	27.3973	68.2				0.8	1250	31.952	0	1	DFO	18.02.2010	6.91855	31.6359	190	2800	196.573				276	38.2	1.7	26.178	-1.21925	62.53	168.69
'ΜΓ'	135		29.10.1977	45.4949	15.07.1978	0.709103	15.02.1983	5.29774	4200	4100	02.07.1985	7.6742	380	0.673511	02.07.1978	1460	1660	21.01.2003	25.2293	210	275	6.3	158.73	60.78	184.49	72.35	112.14	4.1	243.902	6.39712	0	1	DFO	01.03.2016	13.1088	38.3381	234	800	-50.3477	641	-1019	-77.7339	134	30.3	24	33.0033	-125.727	62	165.15
'ΜΚ'	136		10.12.1979	43.3812	01.06.1980	0.476386	01.07.1983	3.55647	2000	3700	02.07.2008	28.5613	720	17.5606	02.07.1997	2700	2750	18.02.2010	30.193	145	289	37.7	26.5252	53.03	204.48	96.04	108.44	1.6	625	16.077	0	1	DFO
'ΜΓ'	137		20.06.1974	48.8542	15.03.1976	1.7358	15.09.1983	9.23751	7600	8700	02.07.1982	8.03285	1100	4.03285	02.07.1978	1337	1200	06.05.2003	28.8761	197	270	27.7	36.1011	68				11.2	89.2857	2.46986	1	0	DFO	27.05.2016	13.0595	41.9357	124	380	-73.2797	471	-729	-55.8212	232	37.9	10.2	26.3852	-9.71586	70.6	166.24
'ΜΣ'	138		18.07.1975	47.7782	01.10.1979	4.20534	01.09.1983	8.1232	5700	2300	02.07.1995	19.9562	710	21.9576	02.07.1997	1100	740	03.04.2008	32.7118	189	307	26.6	37.594	70.97	73.39	21.3	52.09	27.1	36.9004	1.13927	1	0	DFO	31.07.2014	6.32444	39.0363	227	300	-126.494	211	-529	-83.6438	163	30.3	3.7	33.0033	-4.59068
'ΜΕ'	35		29.10.2005	17.4949
'ΜΙ'	139		19.05.1972	50.9405			01.10.1980	8.36961	1440	6000	02.07.1984	12.1205	760	32.1205	02.07.2004	1277	760	29.10.2004	32.4463	134	236	15.1	66.2252	59.21	218.81	89.26	129.55	1.6	625	16.077	0	1	DFO	16.06.2015	10.6283	43.0746	131	750	-49.5844	850	90	8.46793	exjade	36	20.9	27.7778	-38.4474	55.8
'ΜΓ'	36		26.06.1980	42.8364
'ΜΙ'			22.01.1980	43.2635	01.04.1980	0.19165	01.04.1984	4.19165	3500	3000	02.07.2001	21.4428	1100	16.4435	02.07.1996	2500	2300	14.12.2006	26.8939	179	311	36.2	27.6243	68.09	108.6	34.65	73.94	5.9	169.492	4.50708	0	1	DFO
'ΜΕ'			15.10.1983	39.5346	19.05.1988	4.59411	01.11.1988	5.0486	616	2600	02.07.1993	9.71389	1300	19.7125	02.07.2003	1400	2000	05.12.2006	23.1403	198	283	14.6	68.4932	73.03	122.96	33.17	89.79	5.5	181.818	4.82018	0	1	DFO	30.10.2015	8.90075	32.0411	247	1270	-14.6055	1230	-770	-86.5095	310	31.1	16.5	32.1543	-36.3388	65.4
'ΜΟ'	140		08.10.1976	46.5517	01.11.1977	1.06502	01.05.1980	3.56194								6000	6117	02.09.2003	26.8994	128	178	6.2	161.29	65.72				0.52	1923.08	49.0482	0	1	DFO	26.11.2014	11.2334	38.1328	115	400	-498.513	366	-5751	-511.955	164	13.4	7.2	74.6269	-86.6635	74.5	139.21
'ΜΙΑ'	141		09.09.1982	40.6324	01.03.1983	0.473648	01.09.1985	2.97878	2700	6094	02.07.2002	19.8111	2800	13.8125	02.07.1996	5000	5000	28.09.2004	22.0534	171		33.5	29.8507	67	102.71	33.88	68.83	0.62	1612.9	41.1697	0	1	DFP	24.03.2015	10.4832	32.5366	173	7000	190.781				262	36.2	2.7	27.6243	-2.22644	75.4	98.89
'ΜΠ'	142		28.08.1976	46.6639	01.10.1979	3.09103	01.05.1987	10.6721	6000	13000	02.07.1990	13.8426	4129	27.8439	02.07.2004	5054	4129	08.09.2004	28.0301	167	192	5.1	196.078	66	187.56	63.93	123.63	0.4	2500	63.702	0	1	DFO	02.02.2016	11.4004	39.4305	131	7470	211.922	7950	3821	335.163	ferriprox	13.6	8.5	73.5294	-122.549	65
'ΜΝ'	143		23.01.1976	47.2608	01.11.1976	0.774812	01.04.1980	4.18891	4600	7800	02.07.1988	12.4408	1300	29.4401	02.07.2005	1900	2500	10.08.2006	30.5462	170.88		21.5	46.5116	73.2	128.41	34.39	94.02	1.8	555.556	14.3131	0	1	DFP	09.01.2013	6.41752	36.9637		740	-180.755				ferriprox	34.5	13	28.9855	-17.5261	69.4
'ΜΝΤ'	39		16.03.1996	27.1157
'ΜΔ'	144		20.08.1975	47.6879	01.11.1975	0.199863	01.06.1981	5.78234	2600	14000	02.07.1997	21.8672	3600	25.8672	02.07.2001	7643	7900	12.03.2004	28.5613	194	247	33.6	29.7619	73.11	131.64	35.39	96.25	0.88	1136.36	29.0656	0	1		21.05.2008	4.19165	32.7529	223	9000	323.739	9400	1500	357.854	232	29.3	-4.3	34.1297	4.36779	73.82	128.96
'ΜΣ'	145		22.11.1975	47.4305	15.08.1976	0.731006	15.11.1980	4.98289	4800	5600	02.07.1980	4.61054	1700	11.6085	02.07.1987	3237	3947	02.05.2003	27.4415	219	311	12.5	80	61										24.08.2015	12.3121	39.7536	199	5000	143.192	3500	-447	-36.3057	242	36.1	23.6	27.7008	-52.2992	71
'ΜΕ'			23.10.1995	27.5127	23.09.2002	6.91855	01.08.2004	8.77481	2420	6900	02.07.2007	11.6906	3600	9.69199	02.07.2005	5300	6200	15.12.2008	13.1472	180	207	38.1	26.2467	64.36	147.24	52.47	94.76	1.4	714.286	18.3449	0	1	DFO
'ΜΝ'			17.10.1993	29.5277	01.03.1994	0.36961	19/11/2002 λόγω άρνησης		6100	10030	02.07.2006	12.7064	4333	9.70568	02.07.2003	7500	10030	05.09.2006	12.8843	271	ferriprox	5.4	185.185	62.6				0.5	2000	51.002	0	1	DFP	24.09.2007	1.05133	13.9357	300	8000	475.586	7250	-2780	-2644.26		4.6	-0.8	217.391	32.2061	67.32
'ΜΝ'	41		17.10.1993	29.5277
'ΜΝ'	146		01.09.1971	51.655	01.03.1973	1.4976	01.09.1982	11.0007								2500	3000	04.04.2007	35.5893	203	292	17.2	58.1395	70.07	124.87	37.37	87.5	1.85	540.541	13.9317	0	1	DFO
'ΜΕΙ'			22.04.1976	47.0144	05.02.1977	0.791239	01.12.1981	5.60986	2900	5700	02.07.2006	30.193	1800	14.193	02.07.1990	4200	5700	10.08.2006	30.2998	236	103	5.5	181.818	73.27	119.3	31.89	87.41	0.2	5000	127.202	0	1	DFO	15.07.2015	8.92813	39.2279	287	3520	-76.1638	3240	-2460	-275.534	262	10.4	4.9	96.1538	-85.6643	60.6	138.47
'ΜΗ'			24.11.1983	39.4251	15.03.1984	0.306639	01.04.1987	3.35113	2100	5000	02.07.1997	13.6044	2500	19.603	02.07.2003	3500	3800	08.12.2005	22.0397	202	283	16.3	61.3497	68	161.7	51.7	110	1.6	625	16.077	0	1	DFO	01.07.2011	5.56057	27.6003	361	2000	-269.756	2150	-1650	-296.732	173	32.8	16.5	30.4878	-30.8619	71.8
'ΜΕ'			19.10.1974	48.5229	01.10.1971	-3.04997	01.07.1980	5.70021	3200	2800	02.07.1996	21.7029	1000	16.7009	02.07.1991	1750	1700	18.02.2005	30.3354	247	283	27	37.037	66.44	114.69	38.49	76.2	9.7	103.093	2.82056	1	0	DFO	30.10.2014	9.69473	40.0301	222	1890	14.4408				exjade	30	3	33.3333	-3.7037	67.9
'ΜΜ'	44		06.07.2001	21.8097
'ΜΧ'	147		28.05.1970	52.9172	01.09.1971	1.26215	01.09.1979	9.26215	4200	11000	02.07.1989	19.0965	3600	27.0965	02.07.1997	4225	5200	18.06.2003	33.0568	232	244	6.05	165.289	64.9	112.88	39.62	73.26	0.62	1612.9	41.1697	0	1	DFO
'ΜΜ'	148		09.10.1978	44.5503	15.01.1979	0.268309	15.06.1982	3.68241	1400	4700	02.07.1993	14.7296	400	0.728268	02.07.1979	2560	2500	04.02.2003	24.3231	211	251	31.1	32.1543	62.1				0.8	1250	31.952	0	1	DFO	02.04.2014	11.1567	35.4798	240	290	-203.464				112	30.1	-1	33.2226	1.06825	65	173
'ΜΔ'	149		10.09.1971	51.6304	01.11.1972	1.14442	01.06.1979	7.72348	2500	4300	02.07.1983	11.8084	420	17.8097	02.07.1989	1777	835	16.03.2004	32.5147	165	227	11	90.9091	75.7	132.74	32.25	100.49	9.2	108.696	2.96287	0	1	DFO	29.03.2006	2.03422	34.5489	158	515	-620.384	393	-442	-217.282	146	24.4	13.4	40.9836	-49.9255	67.82	152.73
'ΜΜ'	150		29.06.1978	44.8296	15.02.1979	0.632444	15.04.1983	4.79398	3975	4550	02.07.1983	5.00753	720	23.0089	02.07.2001	866	750	22.11.2002	24.3997	215	303	18.9	52.9101	68.82	18.3	6.65	11.64	6.5	153.846	4.10969	0	1		20.11.2015	12.9938	37.3936	292	1000	10.3126	1070	320	24.6271	ferriprox	37	18.1	27.027	-25.883	66	151.3
'ΜΓ'			18.04.1973	50.026	01.04.1974	0.952772	01.10.1980	7.45517	2200	6800	02.07.1989	16.2053	980	26.204	02.07.1999	3000	2100	02.01.2009	35.7098	169	264	29.2	34.2466	76.81	124.95	28.97	95.97	3.8	263.158	6.88621	0	1	DFO	21.10.2015	6.79808	42.5079	172	3380	55.8981	2300	200	29.4201	261	33.8	4.6	29.5858	-4.66078	68.5	117.23
'ΜΒ'	151		04.07.1959	63.8166	01.10.1964	5.24572	01.04.1980	20.7447	6600	6000	02.07.1983	23.9945	560	35.9945	02.07.1995	727	598	18.03.2004	44.7064	119	213	18.3	54.6448	76.06	112.09	26.84	85.26	22.7	44.0529	1.32094	0	1	DFO	10.05.2012	8.14511	52.8515	123	900	21.2397	856	258	31.6755	267	31.1	12.8	32.1543	-22.4905	69.4
'ΜΣ'	152		19.08.1991	31.6906	01.01.1994	2.37098	01.07.1995	3.86585	1600	2600	02.07.1999	7.86858	1900	8.87064	02.07.2000	2100	2700	17.11.2006	15.2471	216	326	32.3	30.9598	55.4	120.79	53.77	67.02	3.1	322.581	8.39555	0	1	DFO	20.07.2013	6.67214	21.9192	209	1600	-74.9384				251	34.1	1.8	29.3255	-1.63424	62.6	127.42
'ΜΣΤ'	153		22.12.1965	57.347	01.08.1966	0.607803	01.02.1979	13.1116	3750	5500	02.07.1996	30.527	690	39.5264	02.07.2005	1500	375	26.06.2006	40.5092	152	170	27.1	36.9004	73.01	146	39.41	106.6	8.4	119.048	3.22581	0	1	DFO+DFP
'ΜΕ'	154		21.11.1991	31.4333	01.09.1992	0.780287	01.02.1994	2.19849	1600	3400	02.07.1999	7.61123	1600	6.61191	02.07.1998	2250	1700	21.04.2003	11.4141	248	277	30.1	33.2226	60.52	74.26	29.32	44.94	2.2	454.545	11.7475	0	1	DFO
'ΜΑ'	155		22.03.1993	30.0999	18.03.1999	5.98768	01.06.2002	9.1937	7720	8000	02.07.2006	13.2786	4920	15.2799	02.07.2008	5800	5300	08.08.2006	13.3799	274		16.8	59.5238	66.1	96.03	32.56	63.48	0.63	1587.3	40.5195	0	1	DFP
'ΜΜΑ'	47		12.07.1987	35.7947	17.03.1988	0.681725	20.10.1988	1.27584	1400	5600	02.07.2003	15.9726	2100	5.97399	02.07.1993	4000	5600	30.05.2003	15.8823	148	ferriprox	25	40	72.03	115.56	32.33	83.23	1	1000	25.602	0	1	DFP	24.09.2010	7.32101	23.2033	156	5600	218.549	8000	2400	327.823	exjade	36	11	27.7778	-12.2222	62.8
'ΜΚ'	156		08.04.1995	28.0548	01.11.1998	3.56742	01.08.1999	4.31485	2000	6440	02.07.2005	10.2341	2000	5.23477	02.07.2000	4450	5500	31.08.2006	11.3977	171	275	9.6	104.167	63.76				0.82	1219.51	31.1776	0	1	DFO	12.11.2012	6.20123	17.5989	219	4270	-29.0265	3779	-1721	-277.525	160	8.3	-1.3	120.482	16.3153	62
'ΜΠ'	157		10.10.1996	26.5462	01.05.1997	0.555784	23.02.1999	2.37098	2800	3300	02.07.2003	6.72416	1900	7.72621	02.07.2004	2200	2050	15.12.2006	10.1793	248	271	25.8	38.7597	64.73	73.01	25.75	47.26	3.4	294.118	7.67259	0	1	DFO	23.09.2011	4.77207	14.9514	255	1000	-251.463	267	-1783	-373.632	196	32.6	6.8	30.6748	-8.08484	65.4	108.72
'ΜΙ'	158		04.05.1987	35.9836	01.01.1990	2.66393	10.05.1999	12.0164	3600							8000	7250	29.06.2006	19.154	204	294	14.5	68.9655	66.71	117.74	39.2	78.55	0.5	2000	51.002	0	1	DFO
'ΝΑ'			13.11.1974	48.4545	01.05.1977	2.46407	01.10.1980	5.88364	2300	4100	02.07.2003	28.6324	2100	24.6324	02.07.1999	4000	5900	02.01.2007	32.1369	215	40	19.1	52.356	69.86	156.56	47.19	109.37	0.6	1666.67	42.5353	0	1		24.06.2015	8.47365	40.6105	191	3500	-59.0065	3300	-2600	-306.834	182	35.2	16.1	28.4091	-23.9469	73.9	127.2
'ΝΚΒ'			10.03.1973	50.1328	29.09.1973	0.555784	01.04.1980	7.06092	2400	9000	02.07.1990	17.3114	2900	30.3107	02.07.2003	6000	7100	27.07.2006	33.3799	164	135	33.4	29.9401	68.85	136.3	42.46	93.84	1	1000	25.602	0	1	DFO	13.06.2013	6.88022	40.2601	159	11000	726.721	14600	7500	1090.08	100	31.8	-1.6	31.4465	1.50642	65.9
'ΝΑ'	159		15.01.1980	43.2827	01.06.1982	2.37645	15.10.1984	4.75017	1800	3400	02.07.1988	8.4627	770	22.4613	02.07.2002	842	790	27.05.2003	23.3621	250	292	10.5	95.2381	61				2.5	400	10.362	0	1	DFO	08.10.2015	12.3669	35.729	238	2500	134.068	2470	1680	135.847	312	13.8	3.3	72.4638	-22.7743	60.5
'ΝΚ '	160		24.11.1988	34.423	01.01.1993	4.10404	17.06.1905	-83.4387	1600	2800	02.07.2006	17.6016	1600	7.60301	02.07.1996	2500	2350	26.11.2008	20.0055	225	164	33	30.303	60.95	165.81	64.75	101.06	2.9	344.828	8.96062	0	1	DFO	25.04.2012	3.41136	23.4168	201	880	-474.884	1950	-400	-117.255	exjade	34.1	1.1	29.3255	-0.977517	62.4
'ΝΒ'	161		28.07.1976	46.7488	15.09.1977	1.13347	15.12.1980	4.3833	1670	3000	02.07.1996	19.9288	600	1.92745	02.07.1978	2198	2300	04.02.2003	26.5216	216	307	31	32.2581					5.3	188.679	4.99445	0	1	DFO	28.07.1976	-26.5216	0	275	870	50.0725				284	35.1	4.1	28.49	-3.76804	62.6	136.04
'ΝΚ'	162		27.04.1975	48.0027	15.03.1980	4.88433	15.05.1982	7.04997	800	1869	02.07.2003	28.1807	650	16.1807	02.07.1991	1502	1821	27.02.2003	27.8385	208	242	14.9	67.1141	72				3.5	285.714	7.45914	0	1	DFO	25.09.2014	11.5756	39.4141	245	1800	25.7437	1190	-631	-54.5111	154	30.4	15.5	32.8947	-34.2194	58.9
'ΝΑ'	163		20.05.1966	56.9391	01.11.1971	5.45106	01.02.1979	12.7036	3400	6200	02.07.1988	22.1191	2400	32.1177	02.07.1998	3348	4680	01.08.2003	37.1992	244	267	11.8	84.7458	68.13	116.91	37.25	79.65	1.8	555.556	14.3131	0	1	DFO	28.11.2014	11.3265	48.5257	211	1400	-171.986	1400	-3280	-289.587	271	34.8	23	28.7356	-56.0101	73.2	122.08
'ΝΑΣ'	164		09.10.1969	53.5496	01.04.1973	3.47707	01.11.1978	9.06229	1640	6700	02.07.1994	24.7283	2400	31.729	02.07.2001	3394	4350	01.08.2003	33.8097	226	284	32.5	30.7692					1.2	833.333	21.3687	0	1	DFO	03.10.2014	11.1732	44.9829	204	800	-232.163	650	-3700	-331.15	290	31.6	-0.9	31.6456	0.876339	72.4
'ΝΑ'	52		23.05.2006	16.9309
'ΝΒ'	165		20.09.1977	45.6016	16.12.1978	1.23751	01.10.1981	4.03012	1350	3630	02.07.2003	25.7796	670	21.7796	02.07.1999	2700	3320	02.12.2005	28.1999	224	174	32.5	30.7692	61.1	176.1	68.5	107.5	0.75	1333.33	34.0687	0	1	DFO	24.12.2012	7.06092	35.2608	121	650	-290.331	628	-2692	-381.254	ferriprox	30.3	-2.2	33.0033	2.23407	74.1
'ΝΑ'	166		20.08.1986	36.6872	14.06.1988	1.81793	01.02.1989	2.45311	1400	7200	02.07.2002	15.8658	1400	2.86653	02.07.1989	6000	5800	01.06.2004	17.7823	175		35.1	28.49	65	103.9	36.35	67.55	1.25	800	20.522	0	1	DFP	04.06.2015	11.0062	28.7885	209	640	-487	806	-4994	-453.746	120	34.6	-0.5	28.9017	0.411706	58.5	124.29
'ΞΧ'	167		05.09.1995	27.6441	22.12.1995	0.295688	12.09.1997	2.02053	1400	3700	02.07.2003	7.82204	1400	3.82204	02.07.1999	2000	2000	27.02.2007	11.4798	229	318	25.1	39.8406	74.26	96.05	24.72	71.33	7.95	125.786	3.39697	0	1	DFO	03.01.2014	6.8501	18.3299	208	400	-233.573				288	30.5	5.4	32.7869	-7.05375	68
'ΞΕ'	168		01.08.1976	46.7379	01.10.1980	4.16701	01.08.1982	5.99863								2000	2000	15.02.2007	30.5407	231	291	18.6	53.7634	60.03	125.13	50.01	75.12	1.5	666.667	17.1353	0	1	DFO	10.02.2016	8.98563	39.5264	210	655	-149.684	1165	-835	-92.9262	exjade	36	17.4	27.7778	-25.9857	62	117.5
'ΠΝ'	169		15.01.1985	38.2806	28.07.1989	4.53114	11.05.1990	5.31691	1100	3135	02.07.2005	20.46	1100	5.45927	02.07.1990	2846	3135	23.06.2005	20.4353	191	293	25.1	39.8406	63	118.96	43.93	75.03	3.1	322.581	8.39555	0	1	DFO	08.08.2014	9.12526	29.5606	230	350	-273.527				172	58	32.9	17.2414	-22.5993	32.1	114.05
'ΠΠ'	170		13.09.1978	44.6215	15.10.1980	2.08898	15.02.1982	3.42505	9000	8600	02.07.1995	16.7995	560	2.80082	02.07.1981	6106	4190	14.02.2003	24.4216	149	242	18.4	54.3478	68				1.8	555.556	14.3131	0	1	DFO	13.06.2014	11.3265	35.7481	154	10000	343.796	11000	6810	601.245	190	27.9	9.5	35.8423	-18.5055	69.9	108.21
'ΠΠ'	171		16.12.1973	49.3634	15.08.1974	0.66256	15.11.1978	4.91444	1650	7000	02.07.1983	9.54141	880	18.5435	02.07.1992	992	1800	23.03.2003	29.2649	168	276	7.4	135.135	71.8				2.8	357.143	9.27343	0	1	DFO	07.11.2014	11.6277	40.8925	184	80	-78.4337	98	-1702	-146.375	155	39.7	32.3	25.1889	-109.946	68.2
'ΠΣ'	172		30.01.1972	51.2416	01.01.1973	0.922656	01.09.1979	7.58658	3500	5400	02.07.1987	15.4196	950	27.4196	02.07.1999	1346	1300	21.03.2003	31.1376	205	252	10.4	96.1538	55.22	130.56	58.47	72.09	8.5	117.647	3.19024	0	1	DFO	23.12.2016	13.7604	44.898	214	1150	-14.2437	1217	-83	-6.03178	exjade	34.2	23.8	29.2398	-66.9141	52.8	136.3
'ΠΜ'	173		22.11.1996	26.4285	30.07.1999	2.68309	21.08.2000	3.74538	4900	3400	02.07.2002	5.60712	1895	8.6078	02.07.2005	2300	3100	11.09.2006	9.80151	246	278	21.4	46.729	69				2.1	476.19	12.2972	0	1	DFO	23.07.2009	2.86379	12.6653	261	2662	126.406	2250	-850	-296.809	286	29.4	8	34.0136	-12.7154	65.4	94
'ΠΠ'	174		15.12.1976	46.3655	15.06.1979	2.49692	15.10.1981	4.83231	2050	6000	02.07.1995	18.5435	1200	6.54346	02.07.1983	3320	3400	04.01.2003	26.0534	155	200	31.8	31.4465										DFO	07.10.2005	2.75702	28.8104	180	5650	845.117	3760	360	130.576	185	36.4	4.6	27.4725	-3.97401	68.87	190.68
'ΠΜ'	176		30.08.1976	46.6585	15.03.1977	0.539357	15.11.1980	4.21081	2200	2600	02.07.1998	21.8371	1100	25.8371	02.07.2002	1293	1417	23.04.2003	26.6448	184	303	16.8	59.5238	73				12.1	82.6446	2.30117	0	1	DFO	09.07.2014	11.2115	37.8563	227	1270	-2.05147	1360	-57	-5.08407	249	27.4	10.6	36.4964	-23.0275	69.6
'ΠΒ'	56		28.03.2009	14.0835
'ΠΣ'	177		28.11.1965	57.4127	01.06.1966	0.506502	01.08.1979	13.6728								1200	783	25.06.2007	41.5715	238	316	40.6	24.6305	67.57	194.39	63.04	131.35	3.3	303.03	7.89897	0	1	DFO	05.02.2016	8.61602	50.1875	229						286	34.5	-6.1	28.9855	4.35497	69.7	199.96
'ΠΘ'	178		07.10.1981	41.5551	15.03.1989	7.436	15.08.1985	3.85489	2100	5240	02.07.2003	21.7331	1800	6.73511	02.07.1988	2950	4000	18.02.2003	21.3662	185	212	9.8	102.041	70.5				1	1000	25.602	0	1	DFO	07.04.2009	6.13279	27.499	198	1600	-220.128				299	21.9	12.1	45.6621	-56.3787
'ΠΠ'	179		17.06.1967	55.8631	01.12.1970	3.45791	01.08.1978	11.1239	5250	6800	02.07.1990	23.0418	1600	14.0424	02.07.1981	3600	4280	27.07.2003	36.1095	181	249	16.1	62.1118	19									DFO	08.04.2016	12.7009	48.8104	198	1700	-149.596	2100	-2180	-171.642	235	35.5	19.4	28.169	-33.9428	73.9	91.4
'ΠΑ'	180		30.07.1979	43.7454	01.12.1979	0.339493	01.10.1984	5.17454	3200	7100	02.07.2003	23.9233	4300	12.9254	02.07.1992	5590	4200	20.06.2003	23.8905	199	287	25.7	38.9105	64.86	123.49	43.4	80.09	0.93	1075.27	27.5138	0	1	DFO	25.05.2010	6.9295	30.82	213	3530	-297.28	1950	-2250	-324.699	306	33.6	7.9	29.7619	-9.1486	61.8	153.68
'ΠΓ'	182		19.03.1968	55.1075	01.09.1969	1.4538	01.08.1979	11.3676	5200	7300	02.07.1981	13.2868	1450	31.2854	02.07.1999	1664	565	27.08.2003	35.4387	164	231	5.6	178.571	55	169.47	76.25	93.21	5.12	195.312	5.16294	0	1	DFO	27.03.2014	10.5818	46.0205	177	650	-95.825	658	93	8.78868	216	34.7	29.1	28.8184	-149.753	23
'Π'	79
'ΠΚΕ'	60		21.11.2005	17.4319
'ΠΕ'	183		06.08.1980	42.7242	15.01.1982	1.44285	15.09.1985	5.10883	2300	4400	02.07.1989	8.90349	2030	20.9035	02.07.2001	2856	800	20.03.2003	22.6174	227	251	5.8	172.414	74				0.8	1250	31.952	0	1	DFO	30.05.2016	13.1964	35.8138	212	460	-181.564	328	-472	-35.7672	198	32.2	26.4	31.0559	-141.358	69.2	92.58
'ΠΔ'	57		10.08.2006	16.7146
'ΠΔΕ'	184		12.12.1971	51.3758	01.02.1984	12.1396	01.10.1985	13.8042	1200	3400	02.07.1998	26.5544	1350	19.5537	02.07.1991	2834	2960	30.01.2004	32.1342	164	211	7.34	136.24	65.71	96.24	33	63.24	0.75	1333.33	34.0687	0	1	DFO	12.05.2014	10.2806	42.4148	212	5230	233.06				207	5.4	-1.94	185.185	48.9454	46.1
'ΠΑ'			02.05.1974	48.9884	16.10.1978	4.45722	01.11.1980	6.5024	1680	9300	02.07.2000	26.1684	4400	29.1663	02.07.2003	7000	9500	07.06.2011	37.0979	159	143	7.1	140.845	69.3	139.87	42.92	96.95	0.5	2000	51.002	0	1	DFO+DFP
'ΠΧ'	186		24.12.1979	43.3429	01.08.1980	0.605065	01.08.1989	9.60438	4700	10650	02.07.1994	14.5216	2000	19.5209	02.07.1999	2850	2066	19.05.2003	23.4004	214	209	10.8	92.5926	68.53	133.09	41.88	91.21	0.46	2173.91	55.4194	0	1		07.03.2008	4.80219	28.2026	242	3800	197.826	2650	584	121.611	exjade	15.6	4.8	64.1026	-28.49	66.99	148.54
'ΠΓ'			25.04.1987	36.0082	11.11.2014	27.5483	27.05.2016	29.0897										10.02.2016	28.7967	97.5		35.3	28.3286	61.8				6	166.667	4.43533	0	1
'ΠΕ'	188		19.04.1981	42.0233	19.12.1981	0.668036	01.04.1985	3.95072	2200	4300	02.07.2000	19.2033	2200	8.2026	02.07.1989	5500	5400	13.10.2004	23.4853	216	ferriprox	11.2	89.2857	65.6	93.09	32.02	61.07	0.82	1219.51	31.1776	0	1	DFP	07.01.2016	11.2334	34.7187	247	5400	-8.90202	5600	200	17.804	247	9.8	-1.4	102.041	12.7551	67.7	84.85
'ΠΧ'	189		28.06.1998	24.8323	26.09.1998	0.246407	01.01.2000	1.51129	1600	5200	02.07.2006	8.01095	1600	2.01232	02.07.2000	3496	5000	25.10.2007	9.32512	202	272	27.5	36.3636	74.68	118.94	30.11	88.83	2.2	454.545	11.7475	0	1	DFO	07.09.2015	7.86858	17.1937	220	2500	-126.579	2500	-2500	-317.719	191	30	2.5	33.3333	-3.0303	65.7
'ΠΓ'	190		19.03.1975	48.1095	01.10.1975	0.536619	01.05.1981	6.1191	2400	4400	02.07.1993	18.2888	960	26.2888	02.07.2001	1350	2200	04.07.2005	30.2943	202	205	7.2	138.889	64.36	145.42	51.83	93.58	1.9	526.316	13.5704	0	1	DFO	22.03.2016	10.7159	41.0103	206	200	-107.317	322	-1878	-175.253	259	34	26.8	29.4118	-109.477	71.6	144.76
'ΠΦ'			10.03.1985	38.1328	14.10.2014	29.5962	18.11.2014	29.692	1010	2300	02.07.2015	30.3107	1010	29.3114	02.07.2014	2200	2300	01.09.2015	30.4778	103	136	38.5	25.974	68				2	500	12.902	0	1	DFO
'ΠΠ'			21.09.1967	55.6003	01.12.1967	0.194387	01.06.1979	11.6934	3500	4000	02.07.1997	29.7796	2200	19.7782	02.07.1987	3000	2600	21.05.2003	35.6632		περιστασιακές μεταγγισεις	6.4	156.25	77.6				1.75	571.429	14.7163	0	1		07.10.2015	12.3806	48.0438	174	800	-177.698	430	-2170	-175.275	204	36.6	30.2	27.3224	-128.928	77.1	120.5
'ΠΑ'	191		17.08.1976	46.694	23.08.1978	2.01506	01.02.1982	5.45927	1800	3100	02.07.1992	15.8741	1650	21.8727	02.07.1998	2500	6750	11.12.2006	30.3162	219	169	33.7	29.6736	62.36				0.73	1369.86	34.9965	0	1	DFO	20.11.2015	8.94182	39.258	191	1800	-78.2838	1320	-5430	-607.259	188	20.7	-13	48.3092	18.6356	63.9	97.02
'ΠΑ'	192		30.06.1978	44.8268	27.06.1984	5.99316	01.10.1986	8.25462	5600	7600	02.07.2003	25.0048	3300	9.00479	02.07.1987	6500	6310	14.10.2005	27.2909	149	334	18.3	54.6448	66.82	125.63	41.68	83.95	0.69	1449.28	37.0136	0	1	DFO	30.07.2014	8.79124	36.0821	202	1200	-602.873	785	-5525	-628.467	325	35.4	17.1	28.2486	-26.3962	65.5	114.39
'ΡΓ'	193		20.03.1978	45.1061	01.11.1985	7.61944	01.02.1987	8.87064	1100	4300	02.07.2001	23.2854	1000	14.2861	02.07.1992	3573	2590	22.12.2003	25.7577	195	261	4.9	204.082	42.89	176.08	100.56	75.52	0.7	1428.57	36.4877	0	1	DFO	29.11.2014	10.9377	36.6954	202	697	-262.943	231	-2359	-215.676	191	37.6	32.7	26.5957	-177.486	40
'ΡΦ'	194		15.11.1990	32.449	19.08.1994	3.75907	05.06.1996	5.5551	1700	8000	02.07.2005	14.6283	2200	7.62765	02.07.1998	6000	7950	24.08.2006	15.7728	199.2	170	35.3	28.3286	73.1	140.58	37.82	102.76	0.54	1851.85	47.239	0	1	DFO	05.03.2008	1.53046	17.3032	168	6500	326.699	8100	150	98.0098		27.9	-7.4	35.8423	7.51368	66.37
'ΡΠ'			05.02.1971	52.2245			01.07.1979	8.39973								4100	2000	26.10.2006	35.7207	113	ferriprox	45.65	21.9058	61				6.45	155.039	4.13998	0	1	DFP
'ΡΣ'	195		ΔΕΝ ΕΚΑΝΕ
'ΣΜ'	196		24.08.1988	34.6749	19.10.1989	1.15264	11.12.1990	2.29706	1000	3000	02.07.2003	14.8528	1300	10.8528	02.07.1999	2453	2850	11.09.2006	18.0479	228	276	20.7	48.3092	60.57	122.41	48.26	74.15	3.6	277.778	7.25756	0	1	DFO	07.06.2012	5.73854	23.7864	293	2100	-61.514	2390	-460	-80.1598	258	7.35	-13.35	136.054	87.7452	63
'ΣΛ'	64		11.11.1989	33.4593
'ΣΚ'	197		04.11.1995	27.4798	01.05.1998	2.48871	01.08.1999	3.7399	1500	3250	02.07.2006	10.6585	2050	8.65982	02.07.2004	2300	2300	09.11.2007	12.0137	260	306	16.9	59.1716	59.53	121	48.97	72.03	2.6	384.615	9.97123	0	1	DFO	13.02.2016	8.26283	20.2765	255	1200	-133.126	1710	-590	-71.4041	230	35.5	18.6	28.169	-31.0026	58.7	114.97
'ΣΜ'	198		11.04.1975	48.0465	01.02.1976	0.810404	01.01.1980	4.72553	2700	5200	02.07.1987	12.2245	860	15.2252	02.07.1990	2500	2945	14.11.2005	30.5955	144	259	17.9	55.8659	71.3				1.2	833.333	21.3687	0	1	DFO	20.05.2013	7.51266	38.1081	192	1000	-199.663	292	-2653	-353.137	223	26.9	9	37.1747	-18.6912	73.5
'ΣΣ'	199		30.01.1981	42.2396	15.09.1982	1.62355	15.03.1985	4.12047	2700	8000	02.07.1997	16.4189	2600	4.41889	02.07.1985	5975	5346	21.02.2003	22.0589	166	247	9	111.111	67				0.5	2000	51.002	0	1	DFO	13.08.2015	12.4736	34.5325	191	7000	82.1732	7400	2054	164.667	183	6.6	-2.4	151.515	40.404	62.5
'ΣΙΕ'	65		11.09.1989	33.6263
'ΣΑ'	200		29.11.1969	53.41	01.07.1970	0.5859	01.01.1980	10.089		5900	02.07.2000	30.59	3700	32.5886	02.07.2002	4200	4400	09.07.2003	33.6071	220	249	15.1	66.2252	64.63	132.75	46.96	85.79	1.53	653.595	16.8033	0	1	DFP	29.04.2015	11.8056	45.4127	205	5500	110.117	5200	800	67.7644	98	34	18.9	29.4118	-36.8134	58.9	107.12
'ΣΚ'	201		05.12.1974	48.3943	15.02.1978	3.19781	15.06.1981	6.52704	1520	3200	02.07.1981	6.57358	450	3.5729	02.07.1978	1595	1900	21.02.2003	28.2136	189	76	12.9	77.5194	50				2.2	454.545	11.7475	0	1	DFO	12.10.2015	12.6379	40.8515	166	700	-70.8186	725	-1175	-92.9742	135	33.8	20.9	29.5858	-47.9336	57.8	166.47
'ΣΕ'	202		08.11.1967	55.4689	15.03.1968	0.350445	15.02.1979	11.2717	3800	6200	02.07.1980	12.6489	1700	21.6482	02.07.1989	2500	2500	20.02.2003	35.2854	186	201	5.2	192.308	47.22	130.56	76.37	54.19	0.5	2000	51.002	0	1	DFO	27.07.2015	12.4298	47.7153	221	727	-142.641	1500	-1000	-80.4515	105	30.7	25.5	32.5733	-159.734	66.2
'ΣΑ'	203		09.06.1984	38.883	15.06.1985	1.01574	01.06.1988	3.9781	900	3000	02.07.2001	17.0623	985	18.0616	02.07.2002	1777	1482	22.04.2003	18.8665	281	299	15.2	65.7895	59				5.2	192.308	5.08662	0	1	DFO	25.10.2012	9.51129	28.3778	205	900	-92.2062	395	-1087	-114.285	210	14.2	-1	70.4225	4.63306	73.5	141.07
'ΣΣ'	204		29.01.1983	40.2437	15.10.1983	0.709103	15.03.1987	4.1232	2800	2800	02.07.1987	4.42163	1400	17.4237	02.07.2000	1576	1810	24.04.2003	20.2327	231	218	18	55.5556	64				0.5	2000	51.002	0	1	DFO
'ΣΜΟ'	205		06.03.1986	37.1444	01.05.1988	2.15469	01.01.1990	3.82478	2380	3300	02.07.2001	15.3238	1700	8.32307	02.07.1994	2443	2200	14.11.2003	17.692	214	270	28.3	35.3357	71.2	165.68	47.71	117.97	1.9	526.316	13.5704	0	1	DFO	20.10.2006	2.93224	20.6242	205	2630	63.7738	3000	800	272.829	314	10.8	-17.5	92.5926	57.2569	74.72	190.32
'ΣΡ'	206		06.04.1978	45.0595	01.04.1979	0.985626	01.10.1981	3.48802	1160	5500	02.07.2001	23.2389	1645			4850	5900	19.12.2004	26.705	189	202	5.8	172.414	61.43	77.33	29.82	47.51	0.6	1666.67	42.5353	0	1	DFO	13.06.2012	7.48255	34.1875	177	2435	-322.751	1320	-4580	-612.091	281	23.7	17.9	42.1941	-130.22	74.8
'ΣΤ'	207		21.03.1988	35.102	05.03.1992	3.95619	01.12.1992	4.69815	1700	6930	02.07.2006	18.2806	4600	15.2799	02.07.2003	4900	6700	29.08.2006	18.4394	230	227	24.6	40.6504	68.61				0.65	1538.46	39.2789	0	1	DFO	29.08.2015	8.99932	27.4387	174	10000	566.71	8300	1600	177.791	213	2.3	-22.3	434.783	394.132	65
'ΣΑ'	208		09.03.1978	45.1362	15.01.1979	0.854209	15.02.1982	3.93977	2300	11000	02.07.1987	9.31417	390	21.3142	02.07.1999	908	850	20.03.2003	25.0294	266	306	32.6	30.6748					3.4	294.118	7.67259	0	1	DFO	11.02.2014	10.8994	35.9288	275	352	-51.0121	205	-645	-59.1777	226	33.7	1.1	29.6736	-1.00126	69.3	109.81
'ΣΣ'	209		07.06.1978	44.8898	21.12.1978	0.539357	01.06.1982	3.98357		3000	02.07.1992	14.0698	270	20.0684	02.07.1998	1000	633	26.09.2005	27.3046	169	267	22.3	44.843	68.29	90.76	28.78	61.97	5	200	5.282	0	1	DFO	08.04.2011	5.53046	32.835	203	180	-148.27	201	-432	-78.1129	210	32.4	10.1	30.8642	-13.9789	69.8
'ΣΕ'	210		03.01.1978	45.3142	01.10.1978	0.741958	01.12.1983	5.90828	3600	3600	02.07.1998	20.4928	1800	22.4942	02.07.2000	2100	1900	18.10.2006	28.7885	155	271	29.1	34.3643	74.34	126.04	32.34	93.7	5.2	192.308	5.08662	0	1	DFO	23.06.2016	9.68104	38.4695	200	1000	-113.624	1230	-670	-69.2074	204	34.7	5.6	28.8184	-5.54582	73.7	114.85
'ΣΑ'	211		09.02.1975	48.2136	15.05.1975	0.260096	15.02.1980	5.01574	1950	6000	02.07.1982	7.3922	1600	27.3922	02.07.2002	2140	1600	17.07.2002	27.4333	234	271	52.4	19.084										DFO	17.11.2015	13.3361	40.7693	192	2800	49.4898	3580	1980	148.47	309	36.6	-15.8	27.3224	8.23843	67.8	130.27
'ΣΠ'	212		23.06.1977	45.8453	01.10.1978	1.2731	01.05.1985	7.85489		4000	02.07.1987	10.0233	787	28.0246	02.07.2005	1100	1000	14.12.2006	29.4757	202	338	10.3	97.0874	61.25	104.7	40.58	64.13	9.8	102.041	2.79384	0	1	DFO	26.11.2009	2.9514	32.4271	230	750	-118.588	920	-80	-27.1058	263	17.41	7.11	57.4383	-39.6491	65.13	98.87
'ΣΓ'	213		18.06.1974	48.8597	01.10.1974	0.287474	01.05.1980	5.86995		4000	02.07.1987	13.0376	850	24.0383	02.07.1998	2400	1170	12.09.2008	34.2368	222	331	18	55.5556	65.76	148.03	50.69	97.34	13	76.9231	2.15585	0	1	DFO	04.03.2011	2.47228	36.7091	243	800	-647.176				307	24	6	41.6667	-13.8889	72.4	135.67
'ΣΓΕ'	214		04.09.1976	46.6448	01.06.1977	0.73922	01.08.1980	3.90691	3200	2400	02.07.1986	9.82341	560	22.8227	02.07.1999	900	1027	01.07.2005	28.8214	246.5	320	8.8	113.636	40.44	153.12	91.2	61.92	2.05	487.805	12.5922	0	1	DFO	06.06.2011	5.93018	34.7515	277	95	-135.746	74	-953	-160.703	115	27.9	19.1	35.8423	-77.7941	69.2
'ΤΚ'	215		21.05.1978	44.9363	15.09.1980	2.3217	15.12.1981	3.57016	680	4500	02.07.1990	12.115	1900	7.11567	02.07.1985	4357	6300	02.03.2003	24.7803	199	281	28.9	34.6021	62.3				0.8	1250	31.952	0	1	DFO	01.11.2011	8.66804	33.4483	227	3500	-98.869	2400	-3900	-449.929	251	30.1	1.2	33.2226	-1.37948	65.4
'ΤΑ'	216		20.06.1979	43.8549	01.09.1979	0.199863	01.01.1983	3.53457									5500	08.10.2009	30.3025			36.3	27.5482	66.38	185.19	62.27	122.92	2.15	465.116	12.016	0	1	DFO+DFP	25.06.2013	3.71253	34.0151	205	4000		3850	-1650	-444.441	140	31	-5.3	32.2581	4.70986	66.2
'ΤΟ'	217		30.06.1994	28.8268	01.06.1995	0.919918	01.09.1996	2.17385	1600	5600	02.07.2002	8.00548	1310	9.00479	02.07.2003	4066	3250	01.11.2003	9.33881	320	300	11	90.9091	65.4	65.44	22.64	42.8	2	500	12.902	0	1	DFO	03.08.2015	11.7536	21.0924	246	4500	36.9249	4330	1080	91.8868	284	10.6	-0.4	94.3396	3.43053	62.5	131.02
'ΤΦ'	66		17.11.2005	17.4428
'ΤΟ'			29.12.1983	39.3292			01.02.1987	3.09377	2600	3200	02.07.1996	12.5092	115	21.5086	02.07.2005	1250	1400	08.03.2004	20.1916	212	ferriprox	6.5	153.846	72.32	97.33	26.94	70.39	2.88	347.222	9.02144	0	1	DFP	24.11.2016	12.7146	32.9062	200	100	-90.4474	100	-1300	-102.245	180	41.7	35.2	23.9808	-129.865	61.2	155.51
'ΤΑ'	218		05.04.1976	47.0609	01.03.1977	0.903491	01.03.1980	3.90418	1080	7367	02.07.1990	14.2396	2600	25.2402	02.07.2001	4073	4720	06.05.2004	28.0849	180	216	39.1	25.5754	68.94	137.23	42.63	94.61	1.88	531.915	13.7126	0	1	DFO	01.07.2010	6.15195	34.2368								35.9	-3.2	27.8552	2.27971	55
'ΤΝ'			21.03.1973	50.1027	01.09.1973	0.449008	01.07.1979	6.27789		6300	02.07.1988	15.2827	1800	21.2813	02.07.1994	3000	4120	06.07.2004	31.2936	132	253	12.6	79.3651					2.3	434.783	11.2455	0	1	DFO
'ΤΡ'			25.12.2005	17.3388	01.08.2006	0.599589	01.10.2008	2.76797	2050	4800	02.07.2011	5.51677	2300	10.5188	02.07.2016	2700	2300	27.01.2017	11.091	249	268	24.2	41.3223	72.2	113.99	31.7	82.29	1.57	636.943	16.3803	0	1	DFO
'ΤΕ'	219		14.04.1983	40.0383	15.11.1990	7.58932	15.10.1991	8.50376	1170	2600	02.07.1996	13.2183	1000	17.2183	02.07.2000	1623	2300	03.03.2003	19.885	227	250	23.8	42.0168	60.5				0.8	1250	31.952	0	1	DFO	13.07.2016	13.3634	33.2485	210	780	-63.0825	827	-1473	-110.226	exjade	33.3	9.5	30.03	-11.9868	67.6
'ΤΔ'	220		19.01.1975	48.271	01.04.1975	0.197125	01.02.1979	4.03559	2000	5000	02.07.2001	26.4504	1500	17.4511	02.07.1992	3548	3300	20.02.2003	28.0876	238	250	5.1	196.078	40.53	177.82	68.02	109.8	0.5	2000	51.002	0	1	DFO	08.05.2013	10.2122	38.2998	240	140	-333.719	140	-3160	-309.434	215	33.2	28.1	30.1205	-165.958	63.1	153.97
'ΤΣΑ'	221		21.09.1976	46.5982	01.04.1978	1.52498	01.10.1980	4.02738	1620	2500	02.07.1990	13.7769	570	18.7762	02.07.1995	1600	1500	11.01.2005	28.3066	196	282	29.1	34.3643	75.5	127.76	31.3	96.46	1.9	526.316	13.5704	0	1	DFO	16.12.2015	10.9268	39.2334	165	800	-73.2147	668	-832	-76.1433	336	31.3	2.2	31.9489	-2.41538	66.2
'ΤΠΑ'	222		26.10.1979	43.5044	15.02.1984	4.30664	15.02.1987	7.30732	3800	8000	02.07.1989	9.68378	460	1.68378	02.07.1981	2657	1900	22.10.2002	22.9897	166	303	28.5	35.0877	75.1				7	142.857	3.83057	0	1	DFO	18.06.2015	12.6543	35.6441	202	4800	169.349	4030	2130	168.322	290	36.9	8.4	27.1003	-7.98745	69.3
'ΤΣΕ'	223		22.05.1984	38.9322	15.10.1985	1.39904	15.07.1987	3.14579	1800	5730	02.07.2003	19.1102	800	2.11088	02.07.1986	2883	5300	30.05.2003	19.0198	200	259	18.2	54.9451	72				1.5	666.667	17.1353	0	1	DFO	14.01.2015	11.6277	30.6475	146	800	-179.142	757	-4543	-390.707	exjade	34.7	16.5	28.8184	-26.1266	62.3	101.2
'ΤΜ'	224		14.09.1973	49.6181	15.02.1974	0.421629	15.02.1979	5.42094	1500	4400	02.07.1995	21.796	1700	21.796	02.07.1995	2315	2377	22.04.2003	29.6016	211	295	23	43.4783										DFO	17.06.2016	13.1554	42.757	240	1250	-80.9555	1210	-1167	-88.709	235	35.1	12.1	28.49	-14.9882	67.7	167.26
'ΤΠΑ'	225		13.11.1968	54.4531	01.11.1969	0.966461	01.11.1978	9.96578	2500	4550	02.07.1983	14.6311	741	28.6324	02.07.1997	1217	1000	12.01.2004	35.1622	161	257	31.8	31.4465	79.18	216.25	45.02	171.24	12.3	81.3008	2.26704	1	0	DFO
'ΤΑ'			14.11.1983	39.4524
'ΤΔ'	226		25.08.1991	31.6742	05.03.1996	4.52841	22.04.1997	5.65914	3700	5000	02.07.2006	14.8528	2500	8.85421	02.07.2000	3400	4700	17.07.2006	14.8939	204	277	35.6	28.0899	71.08	130.48	39.07	91.41	2.1	476.19	12.2972	0	1	DFO	14.02.2014	7.58111	22.475	193	8500	672.725	8350	3650	481.46	221	36.8	1.2	27.1739	-0.915975	68.1	125.33
'ΤΘ'	227		04.08.1999	23.7317	01.12.1999	0.325804	01.11.2002	3.24435	3500	4100	02.07.2008	8.9117	1310	7.90965	02.07.2007	4000	4600	19.11.2009	10.2943	204	307	31.2	32.0513	65.38	114.84	39.76	75.08	3.8	263.158	6.88621	0	1	DFO	18.09.2015	5.82888	16.1232	222	4000	0	4350	-250	-42.8899	235	39.2	8	25.5102	-6.54108	64.4	158.89
'ΤΤ'	71		25.05.1995	27.9261
'ΤΑ'	228		29.05.1979	43.9151	15.05.1987	7.96167	15.10.1987	8.38056	140	5500	02.07.2001	22.0945	85	3.09377	02.07.1982	3600	3600	12.05.2003	23.9535	218	312	22.1	45.2489	62.5				3	333.333	8.66867	0	1	DFO	13.03.2014	10.8364	34.7899	240	5000	129.194	4900	1300	119.966	283	14.5	-7.6	68.9655	23.7166	61.7	105.93
'ΤΜ'	229		25.10.1974	48.5065	15.08.1978	3.80561	15.01.1982	7.22519	4600	7100	02.07.1983	8.68446	600	3.68515	02.07.1978	1612	1900	24.10.2002	27.9973	235	332	33.4	29.9401	63.5				6.9	144.928	3.88316	0	1	DFO	07.11.2014	12.0383	40.0356	236	300	-108.985	161	-1739	-144.455	321	33.6	0.2	29.7619	-0.178215	67.8
'ΤΒ'	230		17.11.1995	27.4442	17.10.1996	0.91718	13.08.1998	2.73785	1600	4450	02.07.2006	10.6229	718	2.62286	02.07.1998	2690	2550	26.10.2007	11.9398	157	exjade	36	27.7778	71				3.1	322.581	8.39555	0	1	DFX	26.06.2015	7.66598	19.6057	185	2730	5.21786	2230	-320	-41.7429	186	35.6	-0.4	28.0899	0.31211	75.1
'ΤΑ'	231		24.04.2003	20.011	30.03.2004	0.933607	19.08.2005	2.3217	1560	3120	02.07.2013	10.1903	900	5.19097	02.07.2008	2435	2360	31.01.2013	9.77413	258	146	30.4	32.8947	61	83.56	31.3	51.67	6.5	153.846	4.10969	0	1	DFO
'ΤΣΠΑ'	233		30.08.1974	48.6598	01.05.1984	9.67009	01.10.1984	10.089	260	6900	02.07.1990	15.8385	2300	18.8392	02.07.1993	3310	3590	17.05.2004	29.7139	125	135	37.5	26.6667	70.99	192.73	55.9	136.83	1.1	909.091	23.2929	0	1	DFO	08.07.2015	11.1403	40.8542	150	3270	-3.59056	3650	60	5.38584	178	11.8	-25.7	84.7458	58.0791
'ΦΕ'	234		23.02.1968	55.1759	01.09.1968	0.52293	01.02.1979	10.9405	4200	8800	02.07.1989	21.3552	3000	19.3539	02.07.1987	5871	5700	16.10.2003	35.6441	167	270	23.3	42.9185	66.4	147.87	49.68	98.19	1.26	793.651	20.3607	0	1	DFO	25.09.2014	10.9432	46.5873	192	913	-453.067	579	-5121	-467.962	251	36	12.7	27.7778	-15.1407	67.9	128.84
'ΦΓ'	235		01.08.1974	48.7392	01.01.1975	0.418891	01.08.1992	18.0014	7100	7100	02.07.1992	17.9192	600	19.9179	02.07.1994	1069	800	01.06.2003	28.8323	107	216	32.2	31.0559	79.35	153.35	31.66	121.69	4.17	239.808	6.29313	0	1	DFO	18.09.2014	11.2991	40.1314	143	450	-54.7831				212	38.8	6.6	25.7732	-5.2827	65
'ΦΕ'	236		16.06.1979	43.8658	15.04.1986	6.83094	15.03.1987	7.74538	1800	3800	02.07.1987	8.04381	58	3.04449	02.07.1982	1881	1550	20.03.2003	23.7591	190	293	28	35.7143	61.8				2.9	344.828	8.96062	0	1	DFO	28.11.2011	8.69268	32.4517	187	1050	-95.5977	285	-1265	-145.525	216	33.4	5.4	29.9401	-5.77417	58.6	163.71
'ΦΙ'	237		04.08.1980	42.7296	25.02.1981	0.561259	15.01.1985	4.44901	6200	8000	02.07.1984	3.90965	1000	0.908966	02.07.1981	2400	2500	27.03.2003	22.642	159	281	32.5	30.7692	78				0.8	1250	31.952	0	1	DFO	18.02.2016	12.898	35.54	180	2266	-10.3892	1800	-700	-54.2719	253	38.5	6	25.974	-4.7952	68.4	119.79
'ΦΠ'			02.04.1974	49.0705
'ΦΚ'	238		24.02.1988	35.1732	01.01.1989	0.854209	01.02.1990	1.9384	2100	3000	02.07.2002	14.3518	1400	11.3511	02.07.1999	2200	2540	13.04.2006	18.1328	213	282	34.5	28.9855	65.27	117.71	40.88	76.83	4.3	232.558	6.10898	0	1	DFO	10.05.2011	5.07324	23.206	238	2200	0	2250	-290	-57.1627	299	28.7	-5.8	34.8432	5.8577	63.5	151.69
'ΧΑ'	74		10.09.2013	9.62902
'ΧΝ'			25.09.1990	32.5886	15.10.1992	2.05613	09.11.1993	3.12389								2983	2900	14.06.2005	14.7187	132	ferriprox	36.4	27.4725	68.85				1.6	625	16.077	0	1	DFO
'ΧΝ'	239		13.01.1974	49.2868	01.07.1975	1.46201	01.08.1985	11.5483	8500	9000	02.07.1989	15.4661	485	25.4648	02.07.1999	1423	167	03.08.2005	31.5537	184	231	18.7	53.4759	62.1	177.62	67.32	110.3	26.5	37.7358	1.16049	0	1	DFO+DFP	21.07.2016	10.9651	42.5188	210	900	-47.6968	396	229	20.8845	330	37	18.3	27.027	-26.4489	66.8
'ΧΣ'	240		24.07.1976	46.7598	01.03.1977	0.602327	01.06.1982	5.85352	4000	7800	02.07.1990	13.9384	2300	26.9377	02.07.2003	3033	2300	12.11.2003	27.3018	221	294	6.3	158.73	65.55	119.49	41.17	78.32	1.85	540.541	13.9317	0	1	DFO	12.07.2010	6.66393	33.9658	188	1400	-245.051	1510	-790	-118.549	exjade	18.8	12.5	53.1915	-105.539	73.4
'ΧΑΣ'	86
'ΧΔ'	241		10.10.1973	49.5469	01.12.1976	3.14305	01.07.1979	5.72211	1000	6000	02.07.1989	15.7262	1400	22.7269	02.07.1996	3920	5320	02.02.2004	30.3135	184	213	8.9	112.36	58.34	93.32	38.88	54.44	1.15	869.565	22.289	0	1	DFO	05.12.2007	3.83847	34.152	198	5400	385.571	5400	80	20.8417	ferriprox	9.1	0.2	109.89	-2.46944	65.25
'ΧΟ'	242		30.12.1977	45.3251	01.12.1979	1.91923	01.03.1982	4.16701	3500	5300	02.07.1999	21.5031	2000	15.5044	02.07.1993	3500	4360	03.11.2003	25.8426	203	270	4	250					0.9	1111.11	28.4242	0	1	DFO	25.05.2014	10.5572	36.3997	214	6750	307.848	5500	1140	107.984	115	5.2	1.2	192.308	-57.6923	64.4
'ΧΠ'	243		19.08.1988	34.6886	01.01.1989	0.36961	01.04.1990	1.61533	1000	5000	02.07.2004	15.8686	1800	5.86721	02.07.1994	4000	4400	16.09.2004	16.0767	227	ferriprox	38	26.3158	72	170.86	47.33	123.54	1.67	598.802	15.4116	0	1	DFP	21.05.2015	10.6749	26.7515	200	530	-325.062	650	-3750	-351.292	173	36.8	-1.2	27.1739	0.858124	68.6	177.48
'ΧΦ'	244		04.08.1981	41.7303	01.11.1982	1.24298	01.03.1986	4.57221	2300	3200	02.07.1998	16.909	1000	8.90897	02.07.1990	750	2050	11.10.2006	25.1855	150	244	4.5	222.222	61.42	177.99	68.67	109.32	1.78	561.798	14.4717	0	1	DFO	30.05.2014	7.63313	32.8186	164	1200	58.9536	828	-1222	-160.092	185	28.9	24.4	34.6021	-187.62	71.4	134.18
'ΧΑ'			02.08.1969	53.7358	01.09.1970	1.08145	01.04.1979	9.66188	3400	9650	02.07.2005	35.9151	3400	18.9158	02.07.1988	9000	6400	17.01.2007	37.4593	282	254	2.5	400	54.51	180.51	82.12	98.39	0.6	1666.67	42.5353	0	1	DFO+DFP	02.03.2016	9.12252	46.5818	253	1980	-769.524	491	-5909	-647.738	128	37.5	35	26.6667	-373.333	38.5
'ΧΔ'	245		10.11.1978	44.4627	15.09.1979	0.845996	15.02.1983	4.26557	2800	6200	02.07.1982	3.64134	560	1.64271	02.07.1980			09.12.2002	24.0794	230	237	4.2	238.095	63.09	17.87	6.6	11.28	μη μετρήσιμο					DFO	02.04.2012	9.31417	33.3936	302	9870		8550			ferriprox	22.5	18.3	44.4444	-193.651
'ΧΧ'	246		01.01.1974	49.3196	01.01.1975	0.999316	01.02.1982	8.08487								2500	3300	17.10.2006	32.7912	203	256	7.65	130.719	53.46	231.29	107.65	123.64	1.38	724.638	18.6078	0	1	DFO	15.06.2015	8.65982	41.4511	197	880	-187.071	481	-2819	-325.526	exjade	34.2	26.55	29.2398	-101.479	74
'ΨΚ'	247		05.12.1974	48.3943	01.03.1977	2.23682	01.02.1979	4.1588	4500	10000	02.07.1997	22.5736	6000	18.5736	02.07.1993	8000	9500	11.07.2003	28.5969	123.33	ferriprox	6.84	146.199					0.73	1369.86	34.9965	0	1	DFP	09.05.2014	10.8282	39.4251	137	2300	-526.403	1750	-7750	-715.724	348	8.8	1.96	113.636	-32.5625	60.9	177.69
'ΨΒ'	76		10.05.2007	15.9671
'ΩΜ'	248		24.04.1970	53.0103	01.03.1977	6.85284	01.01.1986	15.6906	2900	8700	02.07.1989	19.1896	1800	18.1903	02.07.1988	3225	3300	14.07.2003	33.2211	117	112	23.1	43.29	73.9	171.3	44.7	126.6	0.33	3030.3	77.1717	0	1	DFO	28.12.2012	9.45927	42.6804	132	460	-292.306	712	-2588	-273.594	161	31	7.9	32.2581	-11.032	64.27	175.71
''
[truncated: 10 more columns]
