# Supplementary material for: Successful chelation in beta-thalassemia major in the 21st century
Source: Medicine (Baltimore). 2023 Oct 13;102(41):e35455. doi: 10.1097/MD.0000000000035455 (PMC10578721; doi:10.1097/MD.0000000000035455)
Supplement: Supplementary file 3 [file medi-102-e35455-s003.xlsx]

## Sheet: Φύλλο1
Initials		Date_of_Birth	Age	Date_of_Transfusion_Initiation	Age_at_Transfusion_Initiation	Date_of_Chelation_Initiation	Age_at_Chelation_Initiation	Ferritin_at_DFO_Initiation	Max_Ferritin	Date_of_max_Ferritin	Age_at_max_Ferritin	Min_Ferritin	Date_of_min_Ferritin	Age_at_min_Ferritin	5year_mean_Ferritin1	Last_Ferritin1	Date_of_MRI1	Age_at_MRI1	RBC_Consumption1	Compliance1	Heart_T2star1	Heart_R2star1	EF_MRI1	Liver_T2star1	Liver_R2star1	LIC1	Chelation_at_MRI1	Code_at_MRI1	Clear1	Clear1A	Clear1B	Not_clear1	Chelation_after_MRI1		Date_of_MRI2	Age_at_MRI2	MRIs_Interval2	RBC_Consumption2	Compliance2	2year_mean_Ferritin2	Mean_Ferritin_Difference2	Mean_Ferritin_Rate2	Last_Ferritin2	Ferritin_Difference2	Ferritin_Rate2	Heart_T2star2	Heart_T2star_Difference2	Heart_R2star2	Heart_R2star_Difference2
Μ Ν		27.07.1971	51.7536	01.01.1975	3.43326	15.05.1980	8.80219	5000	5900	06.06.1806	-165.136	850	25.06.1806	-165.084	1200	2500	26.04.2005	33.7495	103	144	34.8	28.7356	65.02	1.45	689.655	17.7192	DFO	1	0	0	0	Not_clear1		DFO	14.08.2009	38.0507	4.30116	89	222	1500	300	69.7486	1150	-1350	-313.869	30.4	-4.4	32.8947	4.1591
Α Φ		09.03.1968	55.1348	15.11.1968	0.687201	15.10.1978	10.601		5000	11.06.1806	-161.741	1280	27.06.1806	-161.697	2200	1720	10.05.2005	37.1691	223	291	35.7	28.0112	64.5	35.7	28.0112	0.913485	DFO	1	1	1	0	0		DFO	11.11.2009	41.6756	4.5065	262	235	1800	-400	-88.7606	2400	680	150.893	35	-0.7	28.5714	0.560224
Α Μ		05.01.1987	36.3094	15.04.1988	1.27584	15.09.1988	1.69473	1300	3600	Ιουν-95		590	26.06.1806	-180.526	1924	2000	29.10.2004	17.8152	233	348	43.2	23.1481	57	7.5	133.333	3.58867	DFO	1	0	0	0	1		DFO	20.10.2009	22.7899	4.97467	244	249	600	-1324	-266.148	708	-1292	-259.715	34.8	-8.4	28.7356	5.58748
Α Ε		01.02.1983	40.2355	15.04.1983	0.199863	15.12.1986	3.86858	14000	7000	Ιουν-87		2000	12.06.1806	-176.638	3889	4200	15.09.2004	21.6208	181	287	24.9	40.1606	62	1.63	613.497	15.7848	DFO	1	0	0	0	1		DFO	05.12.2007	24.8405	3.21971	179	253	6833	2944	914.367	5500	1300	403.763	30.1	5.2	33.2226	-6.93805
Α Α		25.05.1973	49.9247	01.08.1976	3.18686	15.12.1986	13.5578		2600	18.06.1806	-166.932	800	24.06.1806	-166.916	900	1400	14.12.2007	34.5544	168	249	41.3	24.2131	74.2	18.2	54.9451	1.5976	DFO	1	1	0	0	0		DFO
Α Μ		06.11.1993	29.473	15.10.1995	1.9384										2400	2200	05.05.2009	15.4935	212	143	33.7	29.6736	69.19	9.3	107.527	2.93318	DFO+DFP	2	1	0	0	0		DFO+DFP
Α Α		04.12.1972	50.3956	15.08.1973	0.695414	15.03.1980	7.27721	3700	4500	Ιουν-96		767	26.06.1806	-166.439	968	767	25.02.2003	30.2259	262	255	6.5	153.846	62.79	6	166.667	4.43533	DFO	1	0	0	0	1	DFO+DFP	DFO. Μετά την 1η μαγνητική DFO+DFP	15.11.2005	32.9473	2.72142	248	208	860	-108	-39.6851	390	-377	-138.53	30.3	23.8	33.0033	-120.843
Α Γ		08.10.1978	44.553	15.11.1980	2.10541	15.10.1983	5.01848	1600	2800	Ιουν-88		500	10.06.1806	-172.326	1004	1100	08.05.2003	24.5804	252	330	16.4	60.9756	60.81	8.7	114.943	3.12154	DFO	1	0	0	0	1	DFO+DFP	DFO.Μετά την 1η μαγνητική DFO+DFP	15.06.2006	27.6851	3.10472	240	292	400	-604	-194.542	460	-640	-206.138	27.5	11.1	36.3636	-24.612
Α Α		28.11.1972	50.412	15.11.1973	0.963723	15.09.1979	6.79535	2400	7800	25.06.1806	-166.426	2100	01.06.1806	-166.491	5500	7800	15.08.2002	29.7112	175	199	17.6	56.8182		0.88	1136.36	29.0656	DFO	1	0	0	0	1	DFO+DFP	DFO.Μετά την 1η μαγνητική DFO+DFP	04.05.2006	33.4292	3.718	127.7		6000	500	134.481	6200	-1600	-430.339	13.3	-4.3	75.188	18.3698
Α Χ		30.01.1972	51.2416	15.03.1973	1.12252	15.09.1979	7.62491	2800	6400	10.06.1806	-165.637	1800	11.06.1806	-165.634	2827	2860	17.10.2003	31.7125	155	218	8.6	116.279	64.51	2.1	476.19	12.2972	DFO	1	0	0	0	1	DFO+DFP	DFO. Μετά την 1η μαγνητική DFO+ DFP	19.04.2016	44.219	12.5065	202	175	4200	1373	109.783	4400	1540	123.136	35.7	27.1	28.0112	-88.2679
Α Β		21.11.1983	39.4333	13.03.1985	1.30869	12.05.1987	3.47159	2600	3600	11.06.1806	-177.443	500	20.06.1806	-177.418	1500	1500	12.08.2005	21.7248	150	250	14.9	67.1141	70.1	2.3	434.783	11.2455	DFO	1	0	0	0	1		DFO	15.07.2010	26.6475	4.92266	231	216	9000	7500	1523.57	10500	9000	1828.28	2.1	-12.8	476.19	409.076
Α Κ		05.01.1983	40.3094	15.06.1983	0.440794	15.01.1987	4.02738	10200	12000	18.06.1806	-176.548	1000	19.06.1806	-176.545	6348	8925	07.01.2004	21.0048	212	277	18.8	53.1915	61.42	1.38	724.638	18.6078	DFO	1	0	0	0	1		DFO	27.09.2006	23.7262	2.72142	213	271	7000	652	239.58	5250	-3675	-1350.4	22.3	3.5	44.843	-8.34844
Α Β		25.05.1967	55.9261	15.11.1967	0.476386	15.07.1979	12.1396	5400	5200	09.06.1806	-160.956	160	16.06.1806	-160.936	1172	1350	13.07.2004	37.1362	231	321	8.1	123.457	68.5	15.1	66.2252	1.88412	DFO	1	0	0	0	1		DFO	26.07.2006	39.1704	2.03422	228	299	720	-452	-222.198	800	-550	-270.373	13.8	5.7	72.4638	-50.993
Α Χ		17.07.1978	44.7803	15.10.1978	0.246407	15.05.1982	3.82752	2900	4000	04.06.1806	-172.115	880	03.06.1806	-172.118	4502	3641	08.01.2003	24.4791	176	220	12.7	78.7402	71				DFO	1						DFO	24.01.2007	28.5229	4.04381	207	200	2983	-1519	-375.636	3150	-491	-121.42	18.6	5.9	53.7634	-24.9767
Α Ι		11.11.1988	34.4586	01.03.1989	0.301164	15.01.1991	2.17659	2200	6480	29.06.1806	-182.368	1500	22.06.1806	-182.387	2150	4320	28.06.2006	17.6263	190.5	160	29.7	33.67		0.52	1923.08	49.0482	DFO	1	0	0	0	1		DFO
Α Π		25.02.1972	51.1704	15.04.1986	14.1355	14.02.1987	14.9706	1700	7100	26.06.1806	-165.665	837	10.06.1806	-165.708	5140	7100	21.01.2003	30.9049	131	214	29	34.4828					DFO	1						DFO	03.10.2006	34.6037	3.69884	150	179	7000	1860	502.861	9000	1900	513.675	25.2	-3.8	39.6825	5.19978
Α Ε		27.12.1972	50.3326	15.06.1973	0.465435	15.10.1980	7.80014	6600	13000	05.06.1806	-166.56	1700	12.06.1806	-166.541	1763	1160	28.01.2003	30.0862	198	308	17	58.8235	72	7.4	135.135	3.63443	DFO	1	0	0	0	1		DFO	30.05.2006	33.4209	3.3347	193	306	800	-963	-288.781	422	-738	-221.309	35.2	18.2	28.4091	-30.4144
Α Π		04.04.1972	51.0637	03.11.1972	0.583162	01.10.1979	7.49076						26.11.1822	-149.352	8390	8550	23.08.2006	34.3847	187	257	25.6	39.0625	74.98	0.45	2222.22	56.6464	DFO	1	0	0	0	1		DFO	10.10.2007	35.5154	1.13073	209	DFX	8000	-390	-344.909	7900	-650	-574.849	18.4	-7.2	54.3478	15.2853
Β Ν		14.09.1969	53.6181	01.03.1970	0.459959	15.09.1979	10.0014	3300	13000	15.06.1806	-163.247	3100	24.06.1806	-163.222	7500	10000	07.02.2006	36.3997	196	220	33.2	30.1205	70.73	0.6	1666.67	42.5353	DFO	1	0	0	0	1	DFX	DFO. Μετά την 1η μαγνητική DFX	20.12.2007	38.2642	1.86448	196					7000	-3000	-1609.03	18.5	-14.7	54.0541	23.9336
Β Κ		27.06.1979	43.8357	15.01.1980	0.553046	15.10.1981	2.30253	1240	8600	25.06.1806	-173.002	2100	06.06.1806	-173.054	6866	6800	24.07.2003	24.0739	189	265	9.8	102.041	71.69				DFP	4					DFO+DFP	DFP. Μετά την 1η μαγνητική DFO+DFP	09.01.2008	28.5366	4.4627	220	253	6500	-366	-82.0132	7000	200	44.816	12.9	3.1	77.5194	-24.5214
Β Β		25.02.1992	31.1704	15.05.1992	0.219028	14.02.1994	1.97125	1200	2500	26.06.1806	-185.665	980	20.06.1806	-185.681	1919	2400	07.09.2004	12.5339	218	251	33.6	29.7619	71	4.1	243.902	6.39712	DFO	1	0	0	0	1		DFO	15.07.2008	16.386	3.85216	200	289	2500	581	150.825	2250	-150	-38.9392	38.5	4.9	25.974	-3.78788
Β Π		10.05.1969	53.9658	15.08.1969	0.265572	15.06.1978	9.09788	9500	7300	10.06.1806	-162.913	690	15.06.1806	-162.899	1215	840	25.06.2003	34.1246	170	277	36.2	27.6243	75.41	7.5	133.333	3.58867	DFO	1	0	0	0	1		DFO	26.05.2006	37.0431	2.91855	197.6	287	950	-265	-90.7985	720	-120	-41.1163	32.8	-3.4	30.4878	2.8635
Β Ε		12.12.1975	47.3758	15.10.1976	0.843258	15.03.1983	7.2553	2600	5200	16.06.1806	-169.487	1850	26.06.1806	-169.459	2500	5200	20.06.2006	30.5216	175	221	12.4	80.6452		2.45	408.163	10.5693	DFO	1	0	0	0	1	DFO+DFP	DFO.Μετά την 1η μαγνητική DFO+DFP
Β Α		28.05.1978	44.9172	15.06.1984	6.05065	15.06.1986	8.04928	3000	3700	13.06.1806	-171.953	920	21.06.1806	-171.932	1384	1290	15.03.2004	25.7988	202	306	33.8	29.5858	60.69	13.2	75.7576	2.12624	DFO	1	1	1	0	0		DFO	28.02.2008	29.755	3.95619	181	312	900	-484	-122.34				30.4	-3.4	32.8947	3.30894
Β Θ		20.04.1972	51.0198	15.10.1975	3.48528				3482	28.06.1806	-165.81	790	21.06.1806	-165.829	2500	3482	27.07.2005	33.2676	180	168	5.9	169.492	44.06	1.96	510.204	13.1612	DFO	1	0	0	0	1	DFO+DFP	DFO.Μετά την 1η μαγνητική DFO+DFP	30.07.2014	42.2752	9.00753	183.43	137	1820	-680	-75.4924	1440	-2042	-226.699	15	9.1	66.6667	-102.825
Β Κ		07.01.1975	48.3039	15.03.1981	6.1848	15.03.1983	8.18344	3700	6500	09.06.1806	-168.578	1500	17.06.1806	-168.556	2420	2400	05.12.2002	27.9097	168	186	10.1	99.0099	59.96	0.8	1250	31.952	DFO	1	0	0	0	1	DFO+DFP	DFO.Μετά την 1η μαγνητική DFO+DFP	11.07.2006	31.5072	3.59754	150	161	800	-1620	-450.308	483	-1917	-532.865	20	9.9	50	-49.0099
Γ Γ		24.12.1980	42.3409	15.08.1981	0.640657	14.02.1986	5.14168	3900	9800	25.06.1806	-174.497	640	05.06.1806	-174.552	8525	8000	25.02.2003	22.1711	234	175	8.5	117.647	64	0.5	2000	51.002	DFO	1	0	0	0	1	DFO+DFP	DFO.Μετά την 1η μαγνητική DFO+DFP	05.06.2008	27.447	5.27584	170	100	11000	2475	469.12	11000	3000	568.63	3.9	-4.6	256.41	138.763
Γ Α		11.12.1974	48.3778	15.04.1976	1.34428	15.03.1982	7.25804	2300	7800	20.06.1806	-168.474	1700	18.06.1806	-168.479	5154	4100	15.12.2003	29.0103	154	176	17.6	56.8182	70.68	1.38	724.638	18.6078	DFO	1	0	0	0	1	DFO+DFP	DFO.Μετά την 1η μαγνητική DFO+DFP	08.06.2007	32.4901	3.47981	164.6	22	3500	-1654	-475.314	4500	400	114.949	36	18.4	27.7778	-29.0404
Γ Μ		25.01.1971	52.2546	15.12.1972	1.88912	15.10.1978	7.72074	6400	7400	19.06.1806	-164.6	520	13.06.1806	-164.616	3388	3100	27.11.2003	32.8378	159	256	19.1	52.356	73.53	2.08	480.769	12.4135	DFO	1	0	0	0	1		DFO	06.10.2006	35.6961	2.85832	154.8	282	5000	1612	563.968	4750	1650	577.263	30	10.9	33.3333	-19.0227
Γ Ν		09.09.1968	54.6311	15.12.1969	1.26489	15.07.1978	9.84531	5250	6800	08.06.1806	-162.253	620	14.06.1806	-162.237	1128	1430	03.09.2003	34.9815	230	292	26.3	38.0228	68.15	3.5	285.714	7.45914	DFO	1	0	0	0	1		DFO	28.06.2006	37.7988	2.81725	214.5	290	2500	1372	487	3600	2170	770.255	25.5	-0.8	39.2157	1.19287
Γ Ζ		20.11.1962	60.4353	15.12.1963	1.06776	15.12.1980	18.0698	5000	8000	10.06.1806	-156.444	1145	26.06.1806	-156.4	1200	1250	31.07.2009	46.694	196	250	10.45	95.6938		7.15	139.86	3.75445	DFO	1	0	0	0	1		DFO	03.05.2015	52.449	5.75496	170	211	1500	300	52.1289	2730	1480	257.169	10	-0.45	100	4.30622
Γ Κ		29.12.1972	50.3272	15.05.1975	2.37372	15.07.1978	5.54141	1250	6200	12.06.1806	-166.546	720	24.06.1806	-166.513	985	1217	14.03.2003	30.204	160	312	28.6	34.965	71.4	3.5	285.714	7.45914	DFO	1	0	0	0	1		DFO	30.06.2005	32.501	2.29706	148	298	1300	315	137.132	1900	683	297.337	35.8	7.2	27.933	-7.03207
Γ Μ		28.02.1981	42.1602	20.05.1982	1.22108	15.03.1984	3.04175	3000	4000	08.06.1806	-174.724	618	02.07.1806	-174.658	1100	1300	27.06.2011	30.3244	240	324	36.1	27.7008	75.3	10.4	96.1538	2.64431	DFO	1	1	0	0	0		DFO
Γ Ι		24.11.1969	53.4237	01.08.1970	0.684463	15.03.1979	9.30322	7000	11000	13.06.1806	-163.447	900	25.06.1806	-163.414	1000	2100	12.02.2007	37.2183	133	273	32.7	30.581	68.79	10.2	98.0392	2.6922	DFO	1	1	0	0	0		DFO	16.11.2015	45.9767	8.75838	145	239	800	-200	-22.8353	511	-1589	-181.426	35.2	2.5	28.4091	-2.17195
Γ Ν		28.03.1976	47.0828	15.08.1983	7.38125	15.03.1984	7.96441	1100	6400	12.06.1806	-169.791	1700	17.06.1806	-169.777	4326	6204	06.05.2003	27.1047	153	281	16.3	61.3497	68	1	1000	25.602	DFO	1	0	0	0	1		DFO	06.11.2006	30.6092	3.50445	147	230	5500	1174	335.003	7500	1296	369.816	9.9	-6.4	101.01	39.6604
Γ Ι		29.06.1970	52.8296	15.11.1970	0.380561	15.05.1979	8.87611	6200	12050	04.06.1806	-164.066	1200	13.06.1806	-164.041	2500	2260	11.02.2004	33.6208	156	265	15.8	63.2911	75.61	3.1	322.581	8.39555	DFO	1	0	0	0	1	DFO+DFP	DFO. Μετά την 1η μαγνητική DFO+DFP	31.03.2006	35.7536	2.13279	167	278	380	-2120	-994.005	158	-2102	-985.565	35.2	19.4	28.4091	-34.882
Γ Χ		25.03.1969	54.0917	15.08.1969	0.391513	15.05.1979	10.1383	6000	13000	05.06.1806	-162.801	1200	17.06.1806	-162.768	2829	3233	09.12.2003	34.7077	196	256	5.9	169.492	51.76	2.2	454.545	11.7475	DFO	1	0	0	0	1	DFO+DFP	DFO. Μετά την 1η μαγνητική DFO+DFP	05.10.2005	36.5311	1.82341	196.4	297	2500	-329	-180.431	470	-2763	-1515.29	11.3	5.4	88.4956	-80.996
Γ Α		06.10.1977	45.5578	15.08.1978	0.856947	15.10.1981	4.02464	3500	5000	15.06.1806	-171.307	210	01.06.1806	-171.346	1237	1487	14.03.2003	25.4346	196	281	13.6	73.5294	79.8	1.42	704.225	18.0893	DFO	1	0	0	0	1		DFO	05.11.2007	30.0808	4.64613	176	312	700	-537	-115.58	627	-860	-185.1	14.3	0.7	69.9301	-3.59934
Γ Η		02.03.1976	47.154	15.12.1977	1.78782	15.10.1981	5.62081	4100				300	21.06.1806	-169.695	750	1200	25.01.2007	30.8994	121	284	33.8	29.5858	65.38	17.2	58.1395	1.67874	DFO	1	1	0	0	0	DFX	DFO. Μετά την 1η μαγνητική DFX	29.05.2008	32.2409	1.34155	125	DFX	1740	990	737.954	2000	800	596.327	35.7	1.9	28.0112	-1.57459
Γ Φ		30.05.1977	45.911	08.02.1979	1.69473	15.04.1983	5.87543	3000	3900	25.06.1806	-170.927	2200	21.06.1806	-170.938	3500	3435	24.05.2006	28.9829	237	192	23.3	42.9185	66.46	0.8	1250	31.952	DFO	1	0	0	0	1	DFO+DFP	DFO. Μετά την 1η μαγνητική DFO+DFP	27.05.2015	37.9904	9.00753	1600	159	4500	1000	111.018	3300	-135	-14.9875	34.6	11.3	28.9017	-14.0167
Γ Π		19.03.1976	47.1075	16.09.1981	5.49487	15.04.1986	10.0726	4000	4800	14.06.1806	-169.76	960	22.06.1806	-169.739	1800	3800	15.02.2005	28.9117	227	150	7	142.857	63.94	2.4	416.667	10.7853	DFO	1	0	0	0	1		DFO	28.02.2007	30.9459	2.03422	217	263	2700	900	442.429	3150	-650	-319.532	5.5	-1.5	181.818	38.961
Γ Λ		01.07.1973	49.8234	15.01.1980	6.54073	15.03.1983	9.70294	3250	3800	07.06.1806	-167.064	650	18.06.1806	-167.034	1080	840	18.02.2003	29.6345	177	281	9	111.111	66.93	4.9	204.082	5.38567	DFO	1	0	0	0	1	DFO+DFP	DFO. Μετά την 1η μαγνητική DFO+DFP	11.10.2005	32.2793	2.64476	164	188	900	-180	-68.059	601	-239	-90.3672	12.5	3.5	80	-31.1111
Γ Χ		03.03.1980	43.1513	15.10.1987	7.6167	15.03.1988	8.03285	2400	3100	15.06.1806	-173.714	590	21.06.1806	-173.697	1613	1100	08.11.2004	24.6845	192	279	33.7	29.6736	70.75	9.8	102.041	2.79384	DFO	1	1	0	0	0		DFO	28.08.2007	27.4853	2.80082	196	271	600	-1013	-361.68	688	-412	-147.1	31.7	-2	31.5457	1.87215
Γ Γ		08.03.1972	51.1376	15.11.1979	7.68789	14.02.1979	6.93771	5400	6200	10.06.1806	-165.741	3500	04.06.1806	-165.758	3300	3000	20.03.2003	31.0308	155	238	5.7	175.439	72.1	0.8	1250	31.952	DFO	1	0	0	0	1	DFO+DFP	DFO.Μετά την 1η μαγνητική DFO_DFP	25.02.2013	40.9692	9.9384	143	121	1300	-2000	-201.24	1500	-1500	-150.93	11.8	6.1	84.7458	-90.6928
Γ Α		28.10.1976	46.4969	01.01.1984	7.17591	15.03.1989	12.3778	6200	7200	15.06.1806	-170.368	3200	26.06.1806	-170.338	4500	3500	10.03.2009	32.3641	256	234	35	28.5714	67.66	0.75	1333.33	34.0687	DFO	1	0	0	0	1	DFO+DFP	DFO. Μετά την 1η μαγνητική DFO+DFP	27.11.2013	37.0815	4.71732	295	231	750	-3750	-794.943				31.7	-3.3	31.5457	2.97431
Γ Γ		31.07.1977	45.7413	20.01.1983	5.47296	15.12.1984	7.37577	5200	5400	16.06.1806	-171.121	2300	22.06.1806	-171.105	3000	4400	30.01.2006	28.501	248.6	338	36.4	27.4725	68.41	5.2	192.308	5.08662	DFO	1	0	0	0	1		DFO	12.06.2008	30.8665	2.3655	264	345	3100	100	42.2743	2300	-2100	-887.76	38	1.6	26.3158	-1.15674
Γ Α		29.04.1981	41.9959	10.11.1981	0.533881	15.08.1985	4.29569	2300	5500	28.06.1806	-174.834	1300	16.06.1806	-174.867	3500	6000	17.07.2008	27.217	208	224	2.9	344.828	50.87	0.53	1886.79	48.1265	DFO	1	0	0	0	1	DFO+DFP	DFO. Mετά την πρώτη μαγνητική DFO+DFP
Γ Μ		26.11.1979	43.4196	15.04.1980	0.386037	15.07.1983	3.63313	3000	10000	27.06.1806	-173.413	6200	26.06.1806	-173.415	8000	9300	07.02.2006	26.2012	207	257	7.1	140.845	60.83	0.8	1250	31.952	DFO	1	0	0	0	1		DFO	30.09.2008	28.846	2.64476	219.7	242	4500	-3500	-1323.37	5200	-4100	-1550.23	2.3	-4.8	434.783	293.938
Δ Ζ		23.11.1969	53.4264	15.05.1970	0.473648	15.07.1982	12.6407	570	10500	13.06.1806	-163.444	1466	26.06.1806	-163.409	1914	1550	09.07.2003	33.6235	229	232	5	200					DFO	1					DFO+DFP	DFO. Μετά την 1η μαγνητική DFO+DFP	03.08.2006	36.6927	3.06913	219	204	1100	-814	-265.222	1070	-480	-156.396	6.7	1.7	149.254	-50.7463
Δ Ν		07.11.1978	44.4709	15.04.1980	1.43737	15.09.1983	4.85421	4400	13100	15.06.1806	-172.394	900	05.06.1806	-172.422	9450	8500	13.02.2003	24.2683	213	108	3.1	322.581	71.8	0.5	2000	51.002	DFO	1	0	0	0	1	DFO+DFP	DFO. Μετά την 1η μαγνητική DFO+DFP	19.04.2006	27.447	3.17864	194	88	5500	-3950	-1242.67	3500	-5000	-1573	4.7	1.6	212.766	-109.815
Δ Σ		13.02.1970	53.2019	15.02.1978	8.00548	15.09.1979	9.58522	4800	10000	05.06.1806	-163.691	810	14.06.1806	-163.666	1500	1100	28.11.2008	38.7899	123	257	37.8	26.455	61.52	5.35	186.916	4.94966	DFO	1	0	0	0	1		DFO
Δ Ν		30.12.1976	46.3244	15.12.1983	6.95688	15.04.1985	8.29021	5700	5700	08.06.1806	-170.56	100	04.06.1806	-170.571	1957	2200	09.04.2003	26.2724	141	114	28	35.7143	70.5	0.8	1250	31.952	DFO	1	0	0	0	1		DFO	07.02.2005	28.1068	1.83436	147	106	3500	1543	841.165	3465	1265	689.614	34.6	6.6	28.9017	-6.81255
Δ Γ		03.04.1977	46.0671	15.05.1977	0.11499	14.02.1986	8.8679	3000	4200	12.06.1806	-170.806	635	30.06.1806	-170.757	1100	635	28.03.2007	29.9822	124.82	226	23.5	42.5532	62.78	3.8	263.158	6.88621	DFO	1	0	0	0	1	DFO+DFP	DFO. Μετά την 1η μαγνητική DFO+DFP	09.02.2012	34.8528	4.87064	135	124	392	-708	-145.361	248	-387	-79.4557	32.2	8.7	31.0559	-11.4973
Ε Β		13.03.1980	43.1239	22.01.1986	5.86174	15.11.1987	7.6742	6000	4700	18.06.1806	-173.733	1500	22.06.1806	-173.722	2900	4300	10.10.2005	25.577	212	215	11.1	90.0901	65.54	0.66	1515.15	38.6868	DFO	1	0	0	0	1		DFO	06.10.2015	35.5647	9.98768	197	199	3500	600	60.074	3400	-900	-90.111	14.3	3.2	69.9301	-20.16
Ε Α		30.09.1975	47.5756	01.06.1980	4.67077	01.02.1983	7.34018	3600	4000	11.06.1806	-169.3	2400	24.06.1806	-169.265	3500	3200	28.02.2006	30.4148	175	226	25.4	39.3701		1.2	833.333	21.3687	DFO	1	0	0	0	1		DFO	15.12.2009	34.2094	3.79466	164	260	2800	-700	-184.47	2000	-1200	-316.234	35.4	10	28.2486	-11.1215
Ζ Χ		30.11.1978	44.4079	01.06.1984	5.50308	15.12.1986	8.04107	1500	1800	18.06.1806	-172.449	670	26.06.1806	-172.427	900	800	05.05.2005	26.4285	213	312	15.4	64.9351	68.32	10.3	97.0874	2.66802	DFO	1	0	0	0	1	DFO+DFP	DFO.Μετά την 1η μαγνητική DFO+DFP	15.12.2008	30.0424	3.61396	225	163	200	-700	-193.693	192	-608	-168.236	25.4	10	39.3701	-25.565
Ζ Α		20.10.1983	39.5209	29.03.1984	0.440794	14.02.1987	3.32101	3700	4800	19.06.1806	-177.333	1400	14.06.1806	-177.347	2800	4710	29.07.2005	21.7741	163	265	27	37.037	60.03	1.7	588.235	15.1432	DFO	1	0	0	0	1	DFO+DFP	DFO. Μετά την 1η μαγνητική DFO+DFP	15.12.2009	26.1547	4.38056	186	172	1900	-900	-205.453	1500	-3210	-732.783	39.1	12.1	25.5754	-11.4616
Ζ Α		16.03.1974	49.117	01.03.1980	5.9603	14.02.1982	7.91786	1440	4650	30.06.1806	-167.707	1200	14.06.1806	-167.751	2600	3300	19.03.2008	34.0096	138	220	35.7	28.0112	57.42	4	250	6.552	DFO	1	0	0	0	1	DFO+DFP	DFO. Μετά την 1η μαγνητική DFO+DFP	24.02.2016	41.9439	7.93429	135	112	6737	4137	521.408	7300	4000	504.141	34.6	-1.1	28.9017	0.89053
Ζ Θ		26.09.1972	50.5845	15.09.1978	5.96851	14.02.1982	9.38535		5700	25.06.1806	-166.253	1100	16.06.1806	-166.278	4000	4100	11.09.2006	33.9576	157	321	27.9	35.8423	66.7	1.25	800	20.522	DFO	1	0	0	0	1	DFO+DFP	DFO. Μετά την 1η μαγνητική DFO+DFP	24.02.2016	43.4114	9.4538	150	282	5500	1500	158.666	6000	1900	200.977	36.9	9	27.1003	-8.74202
Ζ Ε		30.06.1978	44.8268	15.11.1978	0.377823	15.11.1984	6.37919		4800	10.06.1806	-172.052	740	22.06.1806	-172.019	2166	1800	09.09.2004	26.1958	228	282	8.7	114.943	58	4.3	232.558	6.10898	DFO	1	0	0	0	1	DFO+DFP	DFO. Μετά την 1η μαγνητική DFO+DFP	05.01.2013	34.5188	8.32307	240	120	800	-1366	-164.122	700	-1100	-132.163	35.3	26.6	28.3286	-86.6139
Ζ Α		09.04.1982	41.0513	15.03.1983	0.930869	15.01.1987	4.76934	3700	7600	18.06.1806	-175.806	700	14.06.1806	-175.817	1747	1770	01.04.2003	20.9774	263	273	40.7	24.57	65				DFO	1						DFO	20.11.2006	24.616	3.6386	238	186	2550	803	220.689	2000	230	63.2111	29.6	-11.1	33.7838	9.21376
Ζ Ν		12.03.1972	51.1266	15.05.1972	0.175222	15.03.1979	7.00616	5000	7000	12.06.1806	-165.747	1500	16.06.1806	-165.736	1537	1600	13.11.2003	31.6715	216	247	7.7	129.87	63.13	4.1	243.902	6.39712	DFO	1	0	0	0	1	DFO+DFP	DFO. Μετά την 1η μαγνητική DFO+DFP	24.10.2007	35.6167	3.94524	251	116	600	-937	-237.501	450	-1150	-291.49	18.5	10.8	54.0541	-75.8161
Ζ Κ		05.05.1981	41.9795	15.01.1982	0.698152	14.02.1985	3.78097	2700	3980	20.06.1806	-174.872	660	29.06.1806	-174.847	965	1350	24.04.2007	25.9685	172	274	36.1	27.7008	72	4.3	232.558	6.10898	DFO	1	0	0	0	1		DFO
Ζ Μ		10.06.1979	43.8823	18.07.1984	5.10609	15.05.1986	6.9295	4000	4000	09.06.1806	-172.999	1900	17.06.1806	-172.977	4000	3000	13.07.2005	26.0917	223	299	30.2	33.1126	63.03	2	500	12.902	DFO	1	0	0	0	1		DFO	11.02.2008	28.6735	2.58179	168	207	3450	-550	-213.03	3150	150	58.0992	33.6	3.4	29.7619	-3.35068
Η Ε		31.07.1980	42.7406	01.10.1980	0.169747	15.01.1986	5.45927	3800	11700	15.06.1806	-174.125	3500	23.06.1806	-174.103	8500	10900	14.12.2006	26.371	198	291	2.3	434.783	43.84	0.6	1666.67	42.5353	DFO	1	0	0	0	1		DFO
Θ Κ		09.11.1979	43.4661	15.11.1980	1.01848	01.10.1984	4.89528	2800	3600	28.06.1806	-173.363	2100	17.06.1806	-173.394	3320	3600	03.06.2005	25.5661	169	325	34	29.4118	65.03	2.2	454.545	11.7475	DFO	1	0	0	0	1		DFO	10.12.2009	30.0862	4.52019	178	247	2900	-420	-92.9164	2550	-1050	-232.291	36	2	27.7778	-1.63399
Θ Μ		24.03.1962	61.0951	15.09.1962	0.479124	15.08.1979	17.3936	6000	5100	07.06.1806	-155.792	1670	26.06.1806	-155.74	2367	1670	18.11.2003	41.6537	234	254	7.14	140.056	76.77	3.7	270.27	7.06686	DFO	1	0	0	0	1	DFO+DFP	DFO.Mετά την 1η μαγνητική DFO+DFP	15.01.2005	42.8145	1.16085	233	296	1322	-1045	-900.203	998	-672	-578.887	10	2.86	100	-40.056
Ι Ε		31.05.1985	37.9083	15.04.1986	0.873374	15.12.1987	2.54073	3500	7400	11.06.1806	-178.968	1220	27.06.1806	-178.924	2008	1220	28.01.2004	18.6612	199	228	11.8	84.7458	70.36	2.68	373.134	9.67961	DFO	1	0	0	0	1	DFO+DFP	DFO. Μετά την 1η μαγνητική DFO+DFP	23.11.2005	20.4819	1.82067	216	172	1400	-608	-333.943	853	-367	-201.574	22.3	10.5	44.843	-39.9027
Ι ΤΟ		22.09.1997	25.5962	15.03.2013	15.4771	15.04.2014	16.5613	2750	3950	09.07.1806	-191.203	1850	07.07.1806	-191.209	2588	3950	09.02.2016	18.3819	202	243	41.2	24.2718	65.9	3.8	263.158	6.88621	DFO	1	0	0	0	1		DFO
Ι Ο		08.12.1976	46.3847	15.10.1977	0.851472	15.07.1980	3.60027	2400	5500	15.06.1806	-170.48	1600	12.06.1806	-170.489	3367	3002	03.04.2003	26.3162	192	278	15.3	65.3595	66	4.5	222.222	5.84644	DFO	1	0	0	0	1		DFO	11.10.2007	30.8392	4.52293	210	272	4000	633	139.954	3500	498	110.106	9.25	-6.05	108.108	42.7486
Κ Μ		16.08.1996	26.6968	12.11.1996	0.240931	20.08.1998	2.00958	1300	5540	29.06.1806	-190.13	1300	21.06.1806	-190.152	3700	3400	11.10.2006	10.152	247	320	35	28.5714	60.62	4	250	6.552	DFO	1	0	0	0	1		DFO	08.01.2010	13.3963	3.24435	253	317	3800	100	30.8228	3950	550	169.525	38.9	3.9	25.7069	-2.86449
Κ Α		16.10.1913	109.53	03.07.2003	89.7112	15.01.2005	91.2498	2350	3250	06.07.1806	-107.277	2000	30.06.1806	-107.294	2683	3250	16.10.2013	100	209	267	33.4	29.9401	68.3	4.6	217.391	5.72374	DFO	1	0	0	0	1	DFX	DFO. Μετά την 1η μαγνητική DFX	23.01.2018	104.271	4.27105						1300	-1950	-456.562	35.5	2.1	28.169	-1.77111
Κ Β		23.08.1971	51.6797	15.11.1971	0.229979	14.02.1979	7.47981	4200	9700	06.06.1806	-165.21	870	23.06.1806	-165.164	1436	1710	09.07.2003	31.8768	208	305	8.5	117.647	58				DFO	1					DFO+DFP	DFO. Μετά την 1η μαγνητική DFO+DFP	06.10.2006	35.1211	3.24435	210	271	950	-486	-149.799	141	-1569	-483.609	35.8	27.3	27.933	-89.7141
Κ Ο		06.12.1967	55.3922	15.07.1968	0.607803	15.06.1978	10.5243	5250	5500	01.06.1806	-161.511	990	14.06.1806	-161.476	2240	1800	18.03.2003	35.2799	184	235	4.7	212.766	61.5	9.1	109.89	2.99321	DFO	1	0	0	0	1	DFO+DFP	DFO. Μετά την 1η μαγνητική DFO+DFP	31.10.2005	37.9028	2.62286	217	214	2000	-240	-91.5031	2355	555	211.601	12	7.3	83.3333	-129.433
Κ Ε		02.03.1968	55.154	15.09.1968	0.539357	15.10.1978	10.6201	5750	5650	06.06.1806	-161.736	700	13.06.1806	-161.717	1188	1755	29.04.2004	36.1588	216	262	41.8	23.9234	69.3	5.6	178.571	4.73771	DFO	1	0	0	0	1		DFO	16.09.2008	40.5421	4.3833	226	257	490	-698	-159.241	994	-761	-173.614	30.6	-11.2	32.6797	8.75629
Κ Α		26.03.1972	51.0883	15.11.1972	0.640657	15.01.1979	6.8063	2400	5700	08.06.1806	-165.796	470	18.06.1806	-165.769	1726	1800	13.06.2003	31.2142	177	301	10.5	95.2381	65.35	3.44	290.698	7.58572	DFO	1	0	0	0	1		DFO	11.12.2006	34.7105	3.49624	175	226	714	-1012	-289.454	707	-1093	-312.622	18.5	8	54.0541	-41.184
Κ Π		13.01.1975	48.2875	25.11.2008	33.8672	15.09.2009	34.6721									1100	11.09.2006	31.6605	0	0	32.6	30.6748	74.7	2.2	454.545	11.7475		NO TREATMENT	0	0	0	1	DFO	καμία αποσιδήρωση. Mετά την πρώτη μαγνητική DFO	18.12.2012	37.9302	6.26968	164	279	3925			3750	2650	422.669	33	0.4	30.303	-0.371816
Κ Κ		26.02.1982	41.1663	15.08.1991	9.46475	04.02.1993	10.9405	2500	5300	19.06.1806	-175.688	734	27.06.1806	-175.666	1500	1720	05.07.2005	23.3539	233	282	7.6	131.579	58.64	1.25	800	20.522	DFO	1	0	0	0	1	DFO+DFP	DFO. Μετά την 1η μαγνητική DFO+DFP	15.12.2009	27.8001	4.44627	259	227	140	-1360	-305.874	111	-1609	-361.876	39.6	32	25.2525	-106.326
Κ Ν		15.07.1969	53.7851	15.04.1970	0.750171	14.02.1983	13.5852	6300	16000	10.06.1806	-163.094	600	22.06.1806	-163.061	1034	750	23.10.2003	34.2724	142	196	9.2	108.696	73.43	4.7	212.766	5.60626	DFO	1	0	0	0	1	DFO+DFP	DFO. Μετά την 1η μαγνητική DFO+DFP	09.06.2005	35.9014	1.62902	153	197	420	-614	-376.913	210	-540	-331.487	23.8	14.6	42.0168	-66.6788
Κ Π		12.07.1980	42.7926	15.01.1981	0.511978	15.08.1983	3.09103	3600	5000	13.06.1806	-174.078	760	24.06.1806	-174.048	1068	1000	25.10.2004	24.2875	227	268	11.1	90.0901	74	4.5	222.222	5.84644	DFO	1	0	0	0	1		DFO	24.07.2009	29.0322	4.7447	226	295	900	-168	-35.408	1250	250	52.6904	24.2	13.1	41.3223	-48.7678
Κ Σ		26.12.1989	33.3361	15.04.1991	1.30048	14.02.1993	3.13758	2000	3000	24.06.1806	-183.504	1390	27.06.1806	-183.496	2000	1390	29.12.2004	15.0089	205	275	28.9	34.6021	66.28	3.75	266.667	6.97533	DFO	1	0	0	0	1		DFO	10.09.2008	18.7077	3.69884	209	205	1800	-200	-54.0711	2050	660	178.434	10	-18.9	100	65.3979
Κ Λ		02.07.1999		11.02.2003		20.06.2006		1800	2200	30.06.1806		1600	28.06.1806		1800	2000	10.09.2008		181	154	37.7		64.39	2.8			DFO	1						DFO	02.01.2015			199	232	2000						31.6
Κ Ε		13.01.1972	51.2882	15.08.1972	0.588638	15.06.1978	6.42026	2000	6950	06.06.1806	-165.602	900	24.06.1806	-165.552	922	900	09.10.2003	31.7372	163	249	6.16	162.338	63.57	6.73	148.588	3.97615	DFO	1	0	0	0	1	DFO+DFP	DFO.Mετά την 1η μαγνητική DFO+DFP	29.06.2006	34.4586	2.72142	165	212	275	-647	-237.743	108	-792	-291.024	19	12.84	52.6316	-109.706
Κ Μ		10.01.1977	46.2943	13.09.1977	0.673511	15.11.1981	4.846	3800	2500	27.06.1806	-170.538	1000	24.06.1806	-170.546	1455	1750	13.06.2005	28.4216	234	360	36.2	27.6243	64.64	2.3	434.783	11.2455	DFO	1	0	0	0	1		DFO	04.01.2011	33.9822	5.56057	221	323	700	-755	-135.777	763	-987	-177.5	37.2	1	26.8817	-0.742589
Κ Μ		07.06.1970	52.8898	15.12.1972	2.5243	14.02.1979	8.68994	2750	6600	10.06.1806	-163.989	1070	21.06.1806	-163.959	1625	1800	24.10.2002	32.3806	167	217	8.87	112.74	24.58	3.08	324.675	8.44875	DFO	1	0	0	0	1	DFO+DFP	DFO. Μετά την 1η μαγνητική DFO+DFP	14.08.2005	35.1869	2.8063	151	255	834	-791	-281.866	533	-1267	-451.485	14	5.13	71.4286	-41.311
Κ Δ		30.09.1974	48.5749	15.06.1988	13.7084	14.02.1989	14.3765	1300	1300	18.06.1806	-168.282	120	04.06.1806	-168.32	872	1050	02.05.2003	28.5859	206	271	18.5	54.0541	59	1.6	625	16.077	DFO	1	0	0	0	1		DFO	12.12.2006	32.1999	3.61396	210	255	478	-394	-109.022	248	-802	-221.917	22.2	3.7	45.045	-9.00901
Κ Ε		26.02.1973	50.1656	15.05.1973	0.213552	15.01.1985	11.885	3400	6600	05.06.1806	-166.727	620	21.06.1806	-166.683	869	900	04.01.2003	29.8535	217	305	36.2	27.6243	63.9	25.5	39.2157	1.19808	DFO	1	1	1	0	0		DFO	17.04.2008	35.1376	5.28405	232	310	900	31	5.86671	807	-93	-17.6001	35.6	-0.6	28.0899	0.465578
Κ Α		05.02.1975	48.2245	15.12.1977	2.85832	15.08.1979	4.52293	11080	6400	30.05.1806	-168.684	1720	05.06.1806	-168.668	2969	2750	13.01.2004	28.9363	207	296	32.4	30.8642	66.4	3.2	312.5	8.1395	DFO	1	0	0	0	1		DFO	29.10.2007	32.7283	3.79192	210	112	4300	1331	351.009	4200	1450	382.392	36.1	3.7	27.7008	-3.16337
Κ Δ		22.12.1976	46.3463	15.09.1977	0.731006	14.02.1981	4.14784	2600	8400	17.06.1806	-170.513	575	01.06.1806	-170.557	4783	4500	04.03.2003	26.1958	190	235	4.7	212.766	62.6	0.8	1250	31.952	DFO	1	0	0	0	1	DFO+DFP	DFO. Μετά την 1η μαγνητική DFO+DFP	30.06.2006	29.5195	3.32375	202	236	6500	1717	516.585	7750	3250	977.811	3.2	-1.5	312.5	99.734
Κ Μ		06.09.1994	28.6407	05.12.1996	2.24778	15.12.1996	2.27515	1400	2900	24.06.1806	-188.2	1200	28.06.1806	-188.189	1700	1700	28.12.2006	12.3094	286	312	33.9	29.4985	57.07	7.5	133.333	3.58867	DFO	1	0	0	0	1		DFO	03.08.2010	15.9069	3.59754	273	324	2192	492	136.76	1920	220	61.153	34.4	0.5	29.0698	-0.428758
Κ Χ		27.04.1977	46.0014	15.08.1977	0.301164	15.10.1980	3.46886	4200	6700	25.06.1806	-170.836	600	01.06.1806	-170.902	2601	1890	10.04.2003	25.9521	214	250	27.8	35.9712	71.07	3.8	263.158	6.88621	DFO	1	0	0	0	1		DFO	28.12.2006	29.6701	3.718		277	1000	-1601	-430.608				34.8	7	28.7356	-7.23559
Κ Κ		06.05.1966	56.9774	15.05.1967	1.02396	15.05.1978	12.0246	4000	8330	26.06.1806	-159.858	1300	15.06.1806	-159.888	7500	8330	14.05.2004	38.0233	167	179	13.8	72.4638	72.68	0.64	1562.5	39.8895	DFO	1	0	0	0	1		DFO
Κ Μ-Π		14.12.2005	17.3689	15.10.2010	4.83504	15.04.2012	6.33539	3850	5500	06.07.1806	-199.439	3880	08.07.1806	-199.433	5050	4900	04.02.2017	11.1431	211	271	32	31.25	71.3	1.92	520.833	13.4312	DFO	1	0	0	0	1		DFO
Κ Ε		23.11.1971	51.4278	15.11.1973	1.97947	15.01.1982	10.1465	3000	5500	11.06.1806	-165.448	2300	10.06.1806	-165.451	4500	3690	13.06.2005	33.5551	213	214	33.5	29.8507	74.59	1.44	694.444	17.8409	DFO	1	0	0	0	1		DFO	30.12.2013	42.1027	8.54757	229	280	2480	-2020	-236.324	2050	-1640	-191.867	40.7	7.2	24.57	-5.28072
Κ Μ		20.03.1971	52.1068	15.08.1971	0.405202	14.02.1980	8.90623	3800	3800	21.06.1806	-164.742	1000	27.06.1806	-164.726	2000	1500	24.09.2004	33.5168	160	320	33.1	30.2115		4.67	214.133	5.64097	DFO	1	0	0	0	1		DFO	17.12.2008	37.7467	4.22998	192	349	1150	-850	-200.947	580	-920	-217.495	36.5	3.4	27.3973	-2.81422
Κ Ε		29.11.1972	50.4093	15.10.1985	12.8761	14.02.1982	9.21013	7400	7600	04.06.1806	-166.486	1050	01.06.1806	-166.494	2233	1400	09.05.2002	29.4401	205	243	30.1	33.2226	70.9	6.1	163.934	4.36593	DFO	1	0	0	0	1		DFO	17.09.2007	34.7981	5.35797	233	276	3400	1167	217.806	3600	2200	410.603	33.7	3.6	29.6736	-3.549
Κ Α		23.09.1976	46.5927	26.04.1978	1.58795	15.11.1980	4.14511	1800	6440	28.06.1806	-170.237	2000	13.06.1806	-170.278	3000	5000	04.01.2006	29.2813	164	232	5.5	181.818	58.97	0.7	1428.57	36.4877	DFO	1	0	0	0	1		DFO.	21.09.2011	34.9925	5.71116	151.6	248	1530	-1470	-257.391	370	-4630	-810.694	4	-1.5	250	68.1818
Κ Φ		06.03.1974	49.1444			15.08.1979	5.44285
Κ Ι		08.01.1971	52.3012	15.09.1971	0.684463	15.06.1979	8.43258	1400	6600	25.06.1806	-164.537	420	12.06.1806	-164.572	4611	4500	17.04.2003	32.271	160	319	37.6	26.5957	74.51	0.8	1250	31.952	DFO	1	0	0	0	1	DFO+DFP	DFO. Μετά την 1η μαγνητική DFO+DFP	21.09.2006	35.7016	3.43053	125	110	4000	-611	-178.107	4150	-350	-102.025	27	-10.6	37.037	10.4413
Κ Γ		10.02.1978	45.2101	15.09.1981	3.5948	15.10.1981	3.67693	920	6400	09.06.1806	-171.671	900	20.06.1806	-171.641	1493	1900	19.02.2003	25.024	150	215	27.5	36.3636	75.9	0.9	1111.11	28.4242	DFO	1	0	0	0	1		DFO	07.09.2006	28.5722	3.54825	172	197	2512	1019	287.183	2950	1050	295.92	21.2	-6.3	47.1698	10.8062
Κ Κ		06.06.1978	44.8925	13.08.1978	0.186174	15.10.1981	3.35934	1520	4000	18.06.1806	-171.964	1800	25.06.1806	-171.945	2000	1900	13.12.2004	26.5216	220	246	22.2	45.045	64.37	1.9	526.316	13.5704	DFO	1	0	0	0	1	DFO+DFP	DFO. Μετά την 1η μαγνητική DFO+DFP	11.11.2014	36.4326	9.91102	154	133	300	-1700	-171.526	332	-1568	-158.208	33.8	11.6	29.5858	-15.4592
Κ Σ		17.06.1973				15.06.2005											27.04.2004		στη Λαμία		42		73.2	0.9			DFO	1						DFO	17.11.2008			140	285	2500						35.7
Κ Γ		03.05.1979	43.9863	15.05.1982	3.03354	15.09.1984	5.37166	1900	8800	13.06.1806	-172.884	1200	16.06.1806	-172.876	3960	4400	20.07.2004	25.2156	222	255	8.7	114.943	72	1.5	666.667	17.1353	DFO	1	0	0	0	1	DFO+DFP	DFO. Μετά την 1η μαγνητική DFO+DFP	27.03.2009	29.9001	4.68446	234	243	1200	-2760	-589.182	454	-3946	-842.359	21.7	13	46.0829	-68.8596
Κ Κ		27.08.1973	49.6674	15.01.1978	4.38604	15.01.1983	9.38535	3000	7700	16.06.1806	-167.195	3560	20.06.1806	-167.184	5750	4500	01.07.2006	32.8433	158	270	12.9	77.5194	109	0.78	1282.05	32.7661	DFO	1	0	0	0	1	DFO+DFP	DFO. Μετά την 1η μαγνητική DFO+DFP	07.10.2008	35.1129	2.26968	155	259	2890	-2860	-1260.09	2250	-2250	-991.33	20.6	7.7	48.5437	-28.9757
Κ Α		28.09.1979	43.5811	15.12.1979	0.213552	14.03.1983	3.45791	1450	5000	26.06.1806	-173.254	900	13.06.1806	-173.29	4353	4861	10.02.2003	23.3703	177	261	8.6	116.279	71				DFO	1					DFO+DFP	DFO. Mετά την 1η μαγνητική DFO+DFP	07.08.2012	32.8597	9.48939	247	234	1740	-2613	-275.36	1450	-3411	-359.454	34.9	26.3	28.6533	-87.6258
Κ Ι		27.03.1971	52.0876	15.12.1971	0.720055	15.03.1983	11.9671	120	7900	19.06.1806	-164.767	800	10.06.1806	-164.791	3829	6500	15.07.2003	32.3012	207	ferriprox	17	58.8235	77.09	7.6	131.579	3.54411	DFP	4	0	0	0	1		DFP	14.12.2006	35.718	3.41684	228	DFP/DFX	6000	2171	635.383	6450	-50	-14.6334	8	-9	125	66.1765
Κ Κ		27.03.1971	52.0876	15.12.1971	0.720055	15.03.1983	11.9671	8000	3600	17.06.1806	-164.772	418	26.06.1806	-164.747	1000	418	09.07.2003	32.2847	165.21	312	17	58.8235	77.09	7.6	131.579	3.54411	DFO	1	0	0	0	1		DFO	16.08.2005	34.3901	2.10541	155	281	450	-550	-261.232	400	-18	-8.54941	33	16	30.303	-28.5205
Κ Ν		30.07.1995	27.7454	15.12.1995	0.377823	15.07.1997	1.9603	1400	2139	25.06.1806	-189.092	989	26.06.1806	-189.09	1150	1150	08.11.2006	11.2772	290	287	11	90.9091	55.37	5.5	181.818	4.82018	DFO	1	0	0	0	1	DFO+DFP	DFO. Μετά την 1η μαγνητική DFO+DFP	10.08.2009	14.0315	2.75428	237	145	1175	25	9.07679	530	-620	-225.104	21.8	10.8	45.8716	-45.0375
Κ Π		18.01.1972	51.2745	15.04.1972	0.240931	15.11.1978	6.82546	4500	4800	13.06.1806	-165.596	480	27.06.1806	-165.558	900	661	04.05.2006	34.2916	209	309	34.5	28.9855	69.14	20	50	1.472	DFO	1	1	1	0	0		DFO	24.10.2007	35.7645	1.47296	203	309	1000	100	67.8903	570	-91	-61.7802	34	-0.5	29.4118	0.426257
Κ Ι		26.10.1978	44.5038	15.05.1979	0.550308	15.10.1983	4.9692	2200	8100	13.06.1806	-172.367	1050	11.06.1806	-172.372	4675	4800	15.04.2004	25.4702	173	179	7	142.857	61.26	0.5	2000	51.002	DFO	1	0	0	0	1	DFO+DFP	DFO. Μετά την 1η μαγνητική DFO+DFP	11.11.2009	31.0445	5.57426	157	236	750	-3925	-704.129	790	-4010	-719.377	21.1	14.1	47.3934	-95.4638
Κ Α		22.10.1981	41.514	15.06.1984	2.6475	15.07.1986	4.72827	3800	6000	22.06.1806	-175.332	1700	23.06.1806	-175.329	3535	3710	15.05.2003	21.5606	200	297	32.6	30.6748	75.34	1.7	588.235	15.1432	DFO	1	0	0	0	1	DFP	DFO. Μετά την 1η μαγνητική DFP	17.06.2005	23.6523	2.09172	202	243	4467	932	445.567	5060	1350	645.402	24.5	-8.1	40.8163	10.1415
Κ Α		24.08.1979	43.6769	15.01.1986	6.39562	14.02.1987	7.47707	900	1800	31.05.1806	-173.229	720	21.06.1806	-173.172	1165	1200	29.11.2002	23.2663	180	262	25.6	39.0625	81.73	6.3	158.73	4.23375	DFO	1	0	0	0	1		DFO	25.10.2004	25.1718	1.90554	139	336	1158	-7	-3.67349	690	-510	-267.64	41	15.4	24.3902	-14.6723
Κ Κ		08.10.1980	42.5517	15.01.1981	0.271047	15.01.1985	4.27105	3500	4900	08.06.1806	-174.333	800	12.06.1806	-174.322	1380	1300	02.01.2003	22.2341	224	309	25.4	39.3701	68.7	4	250	6.552	DFO	1	0	0	0	1	DFO+DFP	DFO. Μετά την 1η μαγνητική DFO+DFP	12.07.2011	30.757	8.52293	213	240	600	-780	-91.5178	506	-794	-93.1605	34.8	9.4	28.7356	-10.6344
Κ Α		10.01.1972	51.2964	15.08.1974	2.59548	15.09.1979	7.67967	150	6400	20.06.1806	-165.555	1000	25.06.1806	-165.541	4108	3445	04.11.2004	32.8186	156	220	22.4	44.6429	70.7	1.53	653.595	16.8033	DFO	1	0	0	0	1	DFO+DFP	DFO. Μετά την 1η μαγνητική DFO+DFP	12.05.2011	39.3347	6.51608	158	136	2850	-1258	-193.061	3100	-345	-52.9459	34.8	12.4	28.7356	-15.9072
Κ Ε		18.03.1970	53.1116	15.09.1971	1.49487	15.04.1980	10.078	6000	5200	11.06.1806	-163.765	1750	15.06.1806	-163.754	2405	3570	19.10.2004	34.59	182	256	8.6	116.279	75.28	3.29	303.951	7.92236	DFO	1	0	0	0	1	DFO+DFP	DFO. Μετά την 1η μαγνητική DFO+DFP	16.03.2006	35.9945	1.40452	206	258	2130	-275	-195.797	2300	-1270	-904.225	11.8	3.2	84.7458	-31.5333
Κ Μ		28.11.1990	32.4134	07.04.1991	0.355921	05.12.1992	2.02053								3500	7000	05.04.2006	15.3511	163	273	34.6	28.9017	66.78	4.1	243.902	6.39712	DFO	1	0	0	0	1	DFX	DFO. Mετά την πρώτη μαγνητική DFX	26.10.2007	16.909	1.55784	182	DFX	3100	-400	-256.766	2900	-4100	-2631.85	36.2	1.6	27.6243	-1.27742
Κ Η		04.06.1984	38.8966	15.01.1985	0.616016	15.01.1987	2.61465	2500	4200	10.06.1806	-177.982	1900	11.06.1806	-177.979	3400	2600	27.03.2003	18.809	175	230	27.9	35.8423	68.5	2	500	12.902	DFO	1	0	0	0	1		DFO	21.11.2006	22.4641	3.65503	181	125	3400	0	0	2350	-250	-68.3989	20.7	-7.2	48.3092	12.4669
Κ Δ		04.04.1980	43.0637	19.06.1981	1.20739	15.09.1984	4.44901	3900	6000	10.06.1806	-173.815	3100	16.06.1806	-173.799	5000	5800	11.02.2003	22.8556	170	241	5.6	178.571		0.8	1250	31.952	DFO	1	0	0	0	1		DFO	26.07.2006	26.308	3.45243	227	260	10100	5100	1477.22	11600	5800	1679.98	1.8	-3.8	555.556	376.984
Κ ΔΗ		16.04.1993	30.0315	29.06.1995	2.20123	15.09.1999	6.41478	1500	2900	23.06.1806	-186.812	730	27.06.1806	-186.801	1200	494	30.01.2007	13.7906	291	319	23.2	43.1034	63.85	5.8	172.414	4.58131	DFO	1	0	0	0	1	DFO+DFP	DFO. Mετά την πρώτη μαγνητική DFO+DFP	03.04.2009	15.9644	2.17385	315	112	410	-790	-363.41	66	-428	-196.885	36.5	13.3	27.3973	-15.7062
Κ Θ Μ		10.08.1994	28.7146	01.06.1995	0.807666	27.11.1996	2.29979	1800	11700	28.06.1806	-188.115	1900	20.06.1806	-188.137	7000	10600	24.08.2006	12.0383	214	141	3.3	303.03	63.13	0.7	1428.57	36.4877	DFO	1	0	0	0	1	DFX	DFO. Μετά την 1η μαγνητική DFX	17.10.2007	13.1855	1.14716	244		10000	3000	2615.16	9500	-1100	-958.89	1.8	-1.5	555.556	252.525
Κ Ν Γ		05.07.1976	46.8118	15.08.1979	3.1102	15.12.1983	7.44422	3300	2200	25.06.1806	-170.026	810	20.06.1806	-170.04	2100	2200	26.06.2003	26.9733	218	174	6	166.667	39.83	1.09	917.431	23.5048	DFO	1	0	0	0	1	DFO+DFP	DFO. Μετά την 1η μαγνητική DFO+DFP	04.07.2005	28.9966	2.02327	204	133	1760	-340	-168.045	1500	-700	-345.974	10.6	4.6	94.3396	-72.327
Κ Ν Κ		11.03.1979	44.1314	01.01.1981	1.81246	15.12.1983	4.76386								4000	4600	21.12.2005	26.7817	300	192	3.5	285.714	68.2	0.42	2380.95	60.6782	DFO	1	0	0	0	1	DFO+DFP	DFO. Μετά την 1η μαγνητική DFO+DFP	01.10.2008	29.5606	2.77892	196	265	1150	-2850	-1025.58	1430	-3170	-1140.73	2.75	-0.75	363.636	77.9221
Κ Ε		11.01.1977	46.2916	01.12.1977	0.887064	01.10.1980	3.72074	4000	5310	27.06.1806	-170.541	1800	21.06.1806	-170.557	3800	5000	08.11.2005	28.8241	212	250	10.5	95.2381	65	1.7	588.235	15.1432	DFO	1	0	0	0	1		DFO
Κ Σ		04.02.1975	48.2272	15.06.1978	3.35934	15.12.1983	8.85969	8300	6200	10.06.1806	-168.652	3040	08.06.1806	-168.657	1204	1200	01.02.2003	27.9918	152	248	6.4	156.25	46.94	3.73	268.097	7.01165	DFO	1	0	0	0	1	DFO+DFP	DFO. Μετά την 1η μαγνητική DFO+DFP	30.08.2005	30.5681	2.57632	140	145	1000	-204	-79.1828	728	-472	-183.207	28.9	22.5	34.6021	-121.648
Κ Κ		31.01.1974	49.2375	15.06.1978	4.36961	15.12.1983	9.86995	4000	4000	11.06.1806	-167.639	980	18.06.1806	-167.619	1794	1508	11.02.2003	29.0294	151	246	20.9	47.8469		1.3	769.231	19.7405	DFO	1	0	0	0	1	DFO+DFP	DFO. Μετά την 1η μαγνητική DFO+DFP	12.03.2010	36.1095	7.08008	146	156	150	-1644	-232.201	165	-1343	-189.687	36.9	16	27.1003	-20.7466
Κ Χ		27.08.1983	39.6687	15.05.1991	7.71526	15.07.1991	7.88227	600	5200	17.06.1806	-177.191	1600	25.06.1806	-177.169	1931	2000	05.02.2003	19.4442	183	274	26.2	38.1679	63.4	1	1000	25.602	DFO	1	0	0	0	1		DFO	11.07.2017	33.8727	14.4285		281	300	-1631	-113.04				28.8	2.6	34.7222	-3.44572
Κ Α		24.08.1980	42.6749	15.04.1981	0.640657	15.01.1986	5.39357	4700	14000	19.06.1806	-174.179	3700	10.06.1806	-174.204	5650	5000	02.03.2003	22.5188	154	262	34	29.4118	60.5				DFO	1						DFO	09.10.2006	26.1246	3.60575	156	282	5500	-150	-41.6002	8400	3400	942.938	34.7	0.7	28.8184	-0.593321
Κ Π		04.03.1977	46.1492	01.01.1979	1.82888	15.03.1982	5.02943	4000	5900	25.06.1806	-170.689	1050	21.06.1806	-170.7	4000	5000	30.10.2003	26.6557	222	209	6.4	156.25	61.04	0.85	1176.47	30.0844	DFO	1	0	0	0	1	DFO+DFP	DFO. Μετά την 1η μαγνητική DFO+DFP	11.04.2008	31.1047	4.44901	215	45	4500	500	112.385	5500	500	112.385	7.8	1.4	128.205	-28.0449
Κ Μ		14.06.1980	42.8693	15.03.1981	0.750171	15.06.1985	5.00205	3300	13300	09.06.1806	-174.012	630	21.06.1806	-173.979	1398	1000	03.03.2003	22.7159	219	291	23.8	42.0168	76.9	0.8	1250	31.952	DFO	1	0	0	0	1		DFO	02.02.2007	26.6366	3.9206	204	217	1950	552	140.795	1850	850	216.803	33.8	10	29.5858	-12.431
Κ Ε		22.10.1967	55.5154	15.10.1969	1.9822	15.10.1980	12.9829	8800	4800	20.06.1806	-161.336	2200	25.06.1806	-161.322	3500	4600	09.07.2003	35.7125	225	243	15.3	65.3595	68.07	1.84	543.478	14.0063	DFO	1	0	0	0	1	DFP	DFO. Μετά την 1η μαγνητική DFP	15.01.2006	38.2341	2.52156	228	178	3200	-300	-118.974	3370	-1230	-487.793	6.7	-8.6	149.254	83.8943
Κ ΕΛ		04.02.1979	44.2272	17.07.1979	0.44627	15.07.1982	3.44148	3000	3300	18.06.1806	-172.63	1400	23.06.1806	-172.616	1600	1400	16.11.2001	22.7817	190	182	26.8	37.3134		δεν μετράται			DFO	1						DFO	20.01.2012	32.9582	10.1766	164	202	7000	5400	530.63	5800	4400	432.365	6.5	-20.3	153.846	116.533
Κ Α		16.12.1962	60.3641
Λ Α		19.10.1984	38.5216	01.04.1985	0.449008	14.05.1987	2.56537	1600	6200	28.06.1806	-178.308	740	14.06.1806	-178.346	2300	6200	28.06.2006	21.6893	215	340	6.5	153.846	57.25	0.4	2500	63.702	DFO	1	0	0	0	1		DFO
Λ ΑΘ		09.05.1974	48.9692	15.11.1981	7.52088	15.11.1983	9.51951	2000	4000	12.06.1806	-167.904	440	05.06.1806	-167.923	2081	2050	15.04.2003	28.9336	191	272	29.9	33.4448	76.3	1.2	833.333	21.3687	DFO	1	0	0	0	1		DFO	16.11.2006	32.5229	3.58932	205	267	2330	249	69.3724	2700	650	181.093	34.8	4.9	28.7356	-4.70918
Λ Ε		23.04.1987	36.0137	15.08.1987	0.312115	15.08.1991	4.31211	4000	6200	26.06.1806	-180.821	1000	12.06.1806	-180.86	5000	6200	08.07.2003	16.2081	220	ferriprox	12.6	79.3651	65.84	1	1000	25.602	DFP	4	0	0	0	1	DFO	DFP. Μετά την πρώτη μαγνητική DFO	21.08.2006	19.3292	3.12115	257	145	6500	1500	480.592	7450	1250	400.493	17.9	5.3	55.8659	-23.4992
Λ Α		07.06.1976	46.8884	15.08.1977	1.18823	15.06.1981	5.02122	5400	7400	16.06.1806	-169.974	670	25.06.1806	-169.949	785	230	07.07.2004	28.0821	231	335	31.9	31.348	62	27.1	36.9004	1.13927	DFO	1	1	1	0	0		DFO	25.09.2008	32.3012	4.21903	244	269	280	-505	-119.696	328	98	23.2281	36.1	4.2	27.7008	-3.64713
Λ Α		23.05.1979	43.9316	15.11.1979	0.481862	15.07.1983	4.14511	2100	6600	12.06.1806	-172.942	160	03.06.1806	-172.966	2345	2100	04.06.2003	24.0329	209	217	13.7	72.9927	66	2.2	454.545	11.7475	DFO	1	0	0	0	1	DFO+DFP	DFO. Μετά την 1η μαγνητική DFO+DFP	04.10.2012	33.3689	9.33607	220	213	638	-1707	-182.839	840	-1260	-134.96	36.6	22.9	27.3224	-45.6703
Λ Γ		12.02.1965	58.204	15.08.1967	2.5024	15.12.1978	13.8371	8937	11875	01.06.1806	-158.7	800	19.06.1806	-158.65	1390	1390	28.03.2003	38.1191	143	312	23.8	42.0168	78.35	7.5	133.333	3.58867	DFO	1	0	0	0	1		DFO	13.12.2006	41.8316	3.71253	148	328	900	-490	-131.986	545	-845	-227.608	28.6	4.8	34.965	-7.05177
Λ Β		25.05.1965	57.9247	15.06.1966	1.05681	15.06.1980	15.0582	4223	7900	05.06.1806	-158.968	1500	24.06.1806	-158.916	2116	2500	19.02.2003	37.7385	182	357	4.5	222.222	73.78	6.3	158.73	4.23375	DFO	1	0	0	0	1	DFO+DFP	DFO. Μετά την 1η μαγνητική DFO+DFP	31.05.2005	40.0164	2.27789	153	286	300	-1816	-797.228	300	-2200	-965.805	18.1	13.6	55.2486	-166.974
Λ Ν		20.09.1996	26.601	15.06.1997	0.733744	14.02.1998	1.40178								3500	2830	04.09.2006	9.95483	226	257	16.6	60.241	71.29	3.6	277.778	7.25756	DFO	1	0	0	0	1	DFO+DFP	DFO.Mετά την 1η μαγνητική DFO+DFP	03.02.2018	21.3717	11.4168		91	4500	1000	87.5899				27	10.4	37.037	-23.2039
Λ Χ		12.02.1974	49.2047	15.05.1974	0.251882	14.02.1980	6.00411	9200	4200	06.06.1806	-167.685	680	15.06.1806	-167.661	1440	1600	15.04.2003	29.1691	204	224	11.5	86.9565	68.98	3.4	294.118	7.67259	DFO	1	0	0	0	1	DFO+DFP	DFO. Μετά την 1η μαγνητική DFO+DFP	16.07.2007	33.4209	4.25188	205	272	250	-1190	-279.876	113	-1487	-349.727	26.8	15.3	37.3134	-49.6431
Μ Ι		29.09.1980	42.5763	15.01.1986	5.295	14.03.1987	6.45311	600	4900	10.06.1806	-174.303	140	09.06.1806	-174.305	1084	1120	01.04.2003	22.5024	150	274	33.2	30.1205	69.1	0.9	1111.11	28.4242	DFO	1	0	0	0	1		DFO	18.01.2007	26.3025	3.80014	77	243	1100	16	4.21037	888	-232	-61.0504	34.3	1.1	29.1545	-0.965963
Μ Ι		14.05.1977	45.9548	15.05.2003	26.0014	15.03.2004	26.8364									1500	19.12.2003	26.5982	114	χωρίς αγωγή	28.4	35.2113	64.76	1.02	980.392	25.104		NO TREATMENT	0	0	0	1	DFO	χωρίσ αγωγή. Μετά την 1η μαγνητική DFO	13.03.2007	29.8289	3.23066	140	300	1600			1100	-400	-123.814	8.3	-20.1	120.482	85.2707
Μ Α		11.03.1967	56.1314	15.09.1967	0.514716	15.08.1979	12.4298	8000	10600	13.06.1806	-160.739	900	23.06.1806	-160.712	1231	1420	01.07.2003	36.3066	245	325	27.7	36.1011	76.82	16.5	60.6061	1.74139	DFO	1	1	1	0	0		DFO	13.11.2007	40.6762	4.36961	243	350	600	-631	-144.406	608	-812	-185.829	34	6.3	29.4118	-6.68932
Μ Σ		01.07.1978	44.8241	15.05.1980	1.87269	15.07.1983	5.03765	2700	4200	11.06.1806	-172.052	380	04.06.1806	-172.071	1440	1300	20.03.2003	24.7173	201	272	36.5	27.3973	68.2	0.8	1250	31.952	DFO	1	0	0	0	1		DFO	18.02.2010	31.6359	6.91855	190	276	2800	1360	196.573				38.2	1.7	26.178	-1.21925
Μ Γ		29.10.1977	45.4949	15.07.1978	0.709103	14.02.1983	5.295	4200	4100	08.06.1806	-171.389	380	01.06.1806	-171.409	1460	1660	21.01.2003	25.2293	210	275	6.3	158.73	60.78	4.1	243.902	6.39712	DFO	1	0	0	0	1		DFO	03.10.2007	29.9274	4.69815	177	265	1000	-460	-97.9108	110	-1550	-329.917	29.2	22.9	34.2466	-124.484
Μ Κ		10.12.1979	43.3812	15.06.1980	0.514716	15.07.1983	3.5948	2000	3700	01.07.1806	-173.44	720	20.06.1806	-173.47	2700	2750	18.02.2010	30.193	145	289	37.7	26.5252	53.03	1.6	625	16.077	DFO	1	0	0	0	1		DFO	25.10.2016	36.8761	6.68309		306	450	-2250	-336.67				37.9	0.2	26.3852	-0.139975
Μ-λος Γ		20.06.1974	48.8542	15.03.1976	1.7358	15.09.1983	9.23751	7600	8700	05.06.1806	-168.038	1100	01.06.1806	-168.049	1337	1200	06.05.2003	28.8761	197	270	27.7	36.1011	68	11.2	89.2857	2.46986	DFO	1	1	1	0	0		DFO	08.05.2008	33.8836	5.00753	110	245	440	-897	-179.13	548	-652	-130.204	34.7	7	28.8184	-7.28264
Μ Σ		18.07.1975	47.7782	15.10.1979	4.24367	15.09.1983	8.16153	5700	2300	18.06.1806	-169.079	710	20.06.1806	-169.073	1100	740	03.04.2008	32.7118	189	307	26.6	37.594	70.97	27.1	36.9004	1.13927	DFO	1	1	0	0	0		DFO	24.06.2011	35.9343	3.22245	205	294	800	-300	-93.0969	986	246	76.3394	27.5	0.9	36.3636	-1.23035
Μ Ι		19.05.1972	50.9405			15.10.1980	8.40794	1440	6000	07.06.1806	-165.947	760	27.06.1806	-165.892	1277	760	15.10.2004	32.4079	134	236	15.1	66.2252	59.21	1.6	625	16.077	DFO	1	0	0	0	1	DFO+DFP	DFO. Μετά την 1η μαγνητική DFO+DFP	15.12.2009	37.5743	5.16632	121	258	130	-1147	-222.015	69	-691	-133.751	39.5	24.4	25.3165	-40.9087
Μ Ι		22.01.1980	43.2635	15.04.1980	0.229979	15.04.1984	4.22998	3500	3000	24.06.1806	-173.577	1100	19.06.1806	-173.591	2500	2300	14.12.2006	26.8939	179	311	36.2	27.6243	68.09	5.9	169.492	4.50708	DFO	1	0	0	0	1		DFO
Μ Ε		15.10.1983	39.5346	15.05.1988	4.58316	15.11.1988	5.08693	616	2600	16.06.1806	-177.328	1300	26.06.1806	-177.3	1400	2000	05.12.2006	23.1403	198	283	14.6	68.4932	73.03	5.5	181.818	4.82018	DFO	1	0	0	0	1	DFO+DFP	DFO. Μετά την 1η μαγνητική DFO+DFP	09.04.2009	25.4839	2.3436	245	244	450	-950	-405.359	921	-1079	-460.403	28.9	14.3	34.6021	-33.8911
Μ Ο		08.10.1976	46.5517	01.11.1977	1.06502	15.05.1980	3.60027								6000	6117	02.09.2003	26.8994	128	178	6.2	161.29	65.72	0.52	1923.08	49.0482	DFP	4	0	0	0	1	DFO	DFP. Μετά την 1η μαγνητική DFO	09.02.2006	29.3388	2.43943	147	170	4486	-1514	-620.638	6900	783	320.977	3.4	-2.8	294.118	132.827
Μ ΑΙ		09.09.1982	40.6324	15.03.1983	0.511978	15.09.1985	3.01711	2700	6094	25.06.1806	-176.205	2800	19.06.1806	-176.222	5000	5000	28.09.2004	22.0534	171	245	33.5	29.8507	67	0.62	1612.9	41.1697	DFO	1	0	0	0	1	DFP	DFO. Mετά την 1η μαγνητική DFP	23.08.2006	23.9535	1.90007	162	DFP	6150	1150	605.241	7300	2300	1210.48	23.1	-10.4	43.29	13.4393
Μ Π		28.08.1976	46.6639	15.10.1979	3.12936	15.05.1987	10.7105	6000	13000	13.06.1806	-170.207	4129	27.06.1806	-170.168	5054	4129	08.09.2004	28.0301	167	192	5.1	196.078	66	0.4	2500	63.702	DFO	1	0	0	0	1	DFO+DFP	DFO. Mετά την 1η μαγνητική DFO+DFP	02.09.2009	33.013	4.98289	112	37	4900	-154	-30.9058	3900	-229	-45.9573	3.4	-1.7	294.118	98.0392
Μ Δ		20.08.1975	47.6879	15.11.1975	0.238193	15.06.1981	5.82067	2600	14000	20.06.1806	-169.164	3600	24.06.1806	-169.153	7643	7900	12.03.2004	28.5613	194	247	33.6	29.7619	73.11	0.88	1136.36	29.0656	DFO	1	0	0	0	1	DFO+DFX	DFO.Μετά την 1η μαγνητική DFO+DFX	21.05.2008	32.7529	4.19165	223	232	9000	1357	323.739	9400	1500	357.854	29.3	-4.3	34.1297	4.36779
Μ Κ		19.04.1997	26.0233	15.10.1997	0.490075	15.11.2000	3.57563	2800	3780	27.06.1806	-190.809	2650	29.06.1806	-190.804	2500	2450	17.10.2011	14.4942	217	296	33.7	29.6736	73.3	9	111.111	3.02422	DFO	1	0	0	0	1	DFO+DFP	DFO. Μετά την 1η μαγνητική DFO+DFP	21.09.2016	19.4251	4.93087	220	239	780	-1720	-348.823	687	-1763	-357.543	33.3	-0.4	30.03	0.35644
Μ Χ		22.11.1975	47.4305	15.08.1976	0.731006	15.11.1980	4.98289	4800	5600	03.06.1806	-169.467	1700	10.06.1806	-169.448	3237	3947	02.05.2003	27.4415	219	311	12.5	80	61				DFO	1						DFO	04.12.2009	34.0342	6.59274	265	239	3500	263	39.8923	4200	253	38.3755	13.5	1	74.0741	-5.92593
Μ Ε		23.10.1995	27.5127	23.09.2002	6.91855	15.08.2004	8.81314	2420	6900	30.06.1806	-189.311	3600	28.06.1806	-189.317	5300	6200	15.12.2008	13.1472	180	207	38.1	26.2467	64.36	1.4	714.286	18.3449	DFO	1	0	0	0	1		DFO
Μ Ν		01.09.1971	51.655	15.03.1973	1.53593	15.09.1982	11.039								2500	3000	04.04.2007	35.5893	203	292	17.2	58.1395	70.07	1.85	540.541	13.9317	DFO	1	0	0	0	1		DFO	16.06.2017	45.7906	10.2012		364	1500	-1000	-98.0274				13.8	-3.4	72.4638	14.3242
Μ Η		24.11.1983	39.4251	15.03.1984	0.306639	15.04.1987	3.38946	2100	5000	20.06.1806	-177.426	2500	26.06.1806	-177.41	3500	3800	08.12.2005	22.0397	202	283	16.3	61.3497	68	1.6	625	16.077	DFO	1	0	0	0	1	DFO+DFP	DFO. Μετά την 1η μαγνητική DFO+DFP	01.07.2011	27.6003	5.56057	361	173	2000	-1500	-269.756	2150	-1650	-296.732	32.8	16.5	30.4878	-30.8619
Μ Α		19.10.1974	48.5229	15.10.1971	-3.01164	15.07.1980	5.73854	3200	2800	19.06.1806	-168.331	1000	14.06.1806	-168.345	1750	1700	18.02.2005	30.3354	247	283	27	37.037	66.44	9.7	103.093	2.82056	DFO	1	1	1	0	0		DFO	22.10.2008	34.0096	3.6742	239	251	2000	250	68.0421	1770	70	19.0518	30	3	33.3333	-3.7037
Μ Ε		22.04.1976	47.0144	15.02.1977	0.818617	15.12.1981	5.64819	2900	5700	29.06.1806	-169.812	1800	13.06.1806	-169.856	4200	5700	10.08.2006	30.2998	236	103	5.5	181.818	73.27	0.2	5000	127.202	DFO	1	0	0	0	1	DFX	DFO.Mετά την 1η μαγνητική DFX	29.10.2007	31.5181	1.21834	245	DFX	5250	1050	861.826	4700	-1000	-820.787	5.2	-0.3	192.308	10.4895
Μ Μ		09.10.1978	44.5503	15.01.1979	0.268309	15.06.1982	3.68241	1400	4700	16.06.1806	-172.312	400	02.06.1806	-172.35	2560	2500	04.02.2003	24.3231	211	251	31.1	32.1543	62.1	0.8	1250	31.952	DFO	1	0	0	0	1		DFO	27.01.2006	27.3018	2.97878	222	268	3970	1410	473.348	5560	3060	1027.27	34.8	3.7	28.7356	-3.41871
Μ Δ		10.09.1971	51.6304	15.11.1972	1.18275	15.06.1979	7.76181	2500	4300	06.06.1806	-165.259	420	12.06.1806	-165.243	1777	835	16.03.2004	32.5147	165	227	11	90.9091	75.7	9.2	108.696	2.96287	DFO	1	0	0	0	1	DFO+DFP	DFO. Μετά την 1η μαγνητική DFO+DFP	29.03.2006	34.5489	2.03422	158	146	515	-1262	-620.384	393	-442	-217.282	24.4	13.4	40.9836	-49.9255
Μ Μ		29.06.1978	44.8296	14.02.1979	0.629706	15.04.1983	4.79398	3975	4550	06.06.1806	-172.06	720	24.06.1806	-172.011	866	750	22.11.2002	24.3997	215	303	18.9	52.9101	68.82	6.5	153.846	4.10969	DFO	1	0	0	0	1	DFP	DFO. Μετά την 1η μαγνητική DFP	12.12.2005	27.4552	3.05544	199	DFP	700	-166	-54.3293	1020	270	88.3669	38.2	19.3	26.178	-26.732
Μ Γ		18.04.1973	50.026	15.04.1974	0.991102	15.10.1980	7.4935	2200	6800	12.06.1806	-166.847	980	22.06.1806	-166.82	3000	2100	02.01.2009	35.7098	169	264	29.2	34.2466	76.81	3.8	263.158	6.88621	DFO	1	0	0	0	1		DFO	21.10.2015	42.5079	6.79808	172	261	3380	380	55.8981	2300	200	29.4201	33.8	4.6	29.5858	-4.66078
Μ Β		04.07.1959	63.8166	15.10.1964	5.28405	15.04.1980	20.783	6600	6000	06.06.1806	-153.073	560	18.06.1806	-153.04	727	598	18.03.2004	44.7064	119	213	18.3	54.6448	76.06	22.7	44.0529	1.32094	DFO	1	0	0	0	1		DFO	17.06.2008	48.9555	4.24914	134	306	500	-227	-53.4225	357	-241	-56.7173	25.6	7.3	39.0625	-15.5823
Μ Σ		19.08.1991	31.6906	15.01.1994	2.40931	15.07.1995	3.90418	1600	2600	22.06.1806	-185.155	1900	23.06.1806	-185.153	2100	2700	17.11.2006	15.2471	216	326	32.3	30.9598	55.4	3.1	322.581	8.39555	DFO	1	0	0	0	1		DFO	20.07.2013	21.9192	6.67214	209	251	1600	-500	-74.9384				34.1	1.8	29.3255	-1.63424
Μ Σ		22.12.1965	57.347	15.08.1966	0.646133	14.02.1979	13.1472	3750	5500	19.06.1806	-159.507	690	28.06.1806	-159.483	1500	375	26.06.2006	40.5092	152	170	27.1	36.9004	73.01	8.4	119.048	3.22581	DFO	1	0	0	0	1	DFO+DFP	DFO.Mετά την 1η μαγνητική DFO+DFP
Μ Ε		21.11.1991	31.4333	15.09.1992	0.818617	14.02.1994	2.23409	1600	3400	22.06.1806	-185.413	1600	21.06.1806	-185.415	2250	1700	21.04.2003	11.4141	248	277	30.1	33.2226	60.52	2.2	454.545	11.7475	DFO	1	0	0	0	1		DFO	11.10.2007	15.8877	4.47365	222	295	3000	750	167.648	3900	2200	491.769	38.2	8.1	26.178	-7.04458
Μ Α		22.03.1993	30.0999	18.03.1999	5.98768	15.06.2002	9.23203	7720	8000	29.06.1806	-186.727	4920	01.07.1806	-186.721	5800	5300	08.08.2006	13.3799	274		16.8	59.5238	66.1	0.63	1587.3	40.5195	DFP	4	0	0	0	1	DFX	DFP. Μετά την 1η μαγνητική DFX	19.12.2008	15.7454	2.3655	234		6200	400	169.097				40	23.2	25	-34.5238
Μ Μ		12.07.1987	35.7947	17.03.1988	0.681725	20.10.1988	1.27584	1400	5600	26.06.1806	-181.04	2100	16.06.1806	-181.068	4000	5600	30.05.2003	15.8823	148	ferriprox	25	40	72.03	1	1000	25.602	DFP	4	0	0	0	1	DFO	DFP. Mετά την 1η μαγνητική DFO	22.08.2006	19.1129	3.23066	171	275	6600	2600	804.788	6800	1200	371.441	23.5	-1.5	42.5532	2.55319
Μ Κ		08.04.1995	28.0548	15.11.1998	3.60575	15.08.1999	4.35318	2000	6440	28.06.1806	-188.775	2000	23.06.1806	-188.789	4450	5500	31.08.2006	11.3977	171	275	9.6	104.167	63.76	0.82	1219.51	31.1776	DFO	1	0	0	0	1	DFO+DFP	DFO. Μετά την 1η μαγνητική DFO+DFP	14.04.2008	13.0185	1.62081	241	103	4430	-20	-12.3395	3050	-2450	-1511.59	8.75	-0.85	114.286	10.119
Μ Π		10.10.1996	26.5462	01.05.1997	0.555784	23.02.1999	2.37098	2800	3300	26.06.1806	-190.289	1900	27.06.1806	-190.286	2200	2050	15.12.2006	10.1793	248	271	25.8	38.7597	64.73	3.4	294.118	7.67259	DFO	1	0	0	0	1	DFO+DFP	DFO. Μετά την 1η μαγνητική DFO+DFP	23.09.2011	14.9514	4.77207	255	196	1000	-1200	-251.463	267	-1783	-373.632	32.6	6.8	30.6748	-8.08484
Μ Ι		04.05.1987	35.9836	01.01.1990	2.66393	10.05.1999	12.0164	3600							8000	7250	29.06.2006	19.154	204	294	14.5	68.9655	66.71	0.5	2000	51.002	DFO	1	0	0	0	1	DFO+DFP	DFO. Μετά την 1η μαγνητική DFO+DFP	28.12.2017	30.653	11.499		156	950	-7050	-613.098				37.9	23.4	26.3852	-42.5803
Ν Α		13.11.1974	48.4545	01.05.1977	2.46407	01.10.1980	5.88364	2300	4100	26.06.1806	-168.381	2100	22.06.1806	-168.392	4000	5900	02.01.2007	32.1369	215	40	19.1	52.356	69.86	0.6	1666.67	42.5353	DFO	1	0	0	0	1	DFO+DFP	DFO. Μετά την 1η μαγνητική DFO+DFP	24.06.2015	40.6105	8.47365	191	182	3500	-500	-59.0065	3300	-2600	-306.834	35.2	16.1	28.4091	-23.9469
Ν Κ Β		10.03.1973	50.1328	29.09.1973	0.555784	01.04.1980	7.06092	2400	9000	13.06.1806	-166.738	2900	26.06.1806	-166.702	6000	7100	27.07.2006	33.3799	164	135	33.4	29.9401	68.85	1	1000	25.602	DFO	1	0	0	0	1	DFX	DFO. Mετά την 1η μαγνητική DFX	18.09.2007	34.5243	1.14442	135	DFX	7000	1000	873.804	7100	0	0	27.5	-5.9	36.3636	6.42352
Ν Α		15.01.1980	43.2827	15.06.1982	2.41478	15.10.1984	4.75017	1800	3400	11.06.1806	-173.593	770	25.06.1806	-173.555	842	790	27.05.2003	23.3621	250	292	10.5	95.2381	61	2.5	400	10.362	DFO	1	0	0	0	1	DFO+DFP	DFO. Μετά την 1η μαγνητική DFO+DFP	08.10.2015	35.729	12.3669	238	312	2500	1658	134.068	2470	1680	135.847	13.8	3.3	72.4638	-22.7743
Ν Κ		24.11.1988	34.423	15.01.1993	4.14237	15.06.2005	16.5558	1600	2800	29.06.1806	-182.404	1600	19.06.1806	-182.431	2500	2350	26.11.2008	20.0055	225	164	33	30.303	60.95	2.9	344.828	8.96062	DFO	1	0	0	0	1	DFO+DFP	DFO. Μετά την 1η μαγνητική DFO+DFP	15.03.2011	22.3025	2.29706	200	188	738	-1762	-767.069	356	-1994	-868.067	36.1	3.1	27.7008	-2.6022
Ν Β		28.07.1976	46.7488	15.09.1977	1.13347	15.12.1980	4.3833	1670	3000	19.06.1806	-170.105	600			2000		27.04.2007	30.7461	210	305	38.3	26.1097		14	71.4286	2.01629	DFO	1	1	0	0	0		DFO	15.04.2011	34.7132	3.96715		85	3000	1000	252.07				35.7	-2.6	28.0112	1.90154
Ν Κ		27.04.1975	48.0027	15.03.1980	4.88433	15.05.1982	7.04997	800	1869	26.06.1806	-168.832	650	14.06.1806	-168.865	1502	1821	27.02.2003	27.8385	208	242	14.9	67.1141	72	3.5	285.714	7.45914	DFO	1	0	0	0	1	DFP	DFO. Μετά την 1η μαγνητική DFP	25.09.2004	29.4155	1.577		DFP	1300	-202	-128.091				15.8	0.9	63.2911	-3.82295
Ν Σ		20.05.1966	56.9391	15.11.1971	5.48939	14.02.1979	12.7392	3400	6200	11.06.1806	-159.937	2400	21.06.1806	-159.91	3348	4680	01.08.2003	37.1992	244	267	11.8	84.7458	68.13	1.8	555.556	14.3131	DFO	1	0	0	0	1	DFO+DFP	DFO. Μετά την 1η μαγνητική DFO+DFP	06.06.2006	40.0465	2.84736	242	218	4000	652	228.984	2600	-2080	-730.5	16.1	4.3	62.1118	-22.634
Ν Α		09.10.1969	53.5496	15.04.1973	3.5154	15.11.1978	9.10062	1640	6700	17.06.1806	-163.31	2400	24.06.1806	-163.291	3394	4350	01.08.2003	33.8097	226	284	32.5	30.7692		1.2	833.333	21.3687	DFO	1	0	0	0	1		DFO	19.10.2006	37.0267	3.21697	205	252	4326	932	289.713	3950	-400	-124.34	26.6	-5.9	37.594	6.82475
Ν Β		20.09.1977	45.6016	16.12.1978	1.23751	15.10.1981	4.06845	1350	3630	26.06.1806	-171.233	670	22.06.1806	-171.244	2700	3320	02.12.2005	28.1999	224	174	32.5	30.7692	61.1	0.75	1333.33	34.0687	DFO	1	0	0	0	1	DFP	DFO. Μετά την 1η μαγνητική DFP	08.07.2008	30.7981	2.59822	91	DFP	600	-2100	-808.246	508	-2812	-1082.28	40.7	8.2	24.57	-6.19921
Ν Α		20.08.1986	36.6872	15.06.1988	1.82067	14.02.1989	2.48871	1400	7200	25.06.1806	-180.151	1400	12.06.1806	-180.186	6000	5800	15.06.2004	17.8207	175		35.1	28.49	65	1.25	800	20.522	DFP	4	0	0	0	1		DFP	15.03.2006	19.5674	1.74675	180	DFP	7300	1300	744.24	7700	1900	1087.74	27.5	-7.6	36.3636	7.87361
Ξ Χ		05.09.1995	27.6441	22.12.1995	0.295688	12.09.1997	2.02053	1400	3700	26.06.1806	-189.191	1400	22.06.1806	-189.202	2000	2000	27.02.2007	11.4798	229	318	25.1	39.8406	74.26	7.95	125.786	3.39697	DFO	1	0	0	0	1		DFO	19.05.2010	14.7023	3.22245	210	303	1800	-200	-62.0646	1950	-50	-15.5161	30.6	5.5	32.6797	-7.1609
Ξ Ε		01.08.1976	46.7379	15.10.1980	4.20534	15.08.1982	6.03696								2000	2000	15.02.2007	30.5407	231	291	18.6	53.7634	60.03	1.5	666.667	17.1353	DFO	1	0	0	0	1	DFX	DFO. Μετά την 1η μαγνητική DFX	10.02.2016	39.5264	8.98563	210	DFX	655	-1345	-149.684	1165	-835	-92.9262	36	17.4	27.7778	-25.9857
Π Ν		15.01.1985	38.2806	28.07.1989	4.53114	11.05.1990	5.31691	1100	3135	28.06.1806	-178.549	1100	13.06.1806	-178.59	2846	3135	23.06.2005	20.4353	191	293	25.1	39.8406	63	3.1	322.581	8.39555	DFO	1	0	0	0	1	DFO+DFP	DFO. Μετά την 1η μαγνηκτική DFO+ DFP	08.08.2014	29.5606	9.12526	230	172	350	-2496	-273.527				58	32.9	17.2414	-22.5993
Π Π		13.09.1978	44.6215	15.10.1980	2.08898	14.02.1982	3.42231	9000	8600	18.06.1806	-172.235	560	04.06.1806	-172.274	6106	4190	14.02.2003	24.4216	149	242	18.4	54.3478	68	1.8	555.556	14.3131	DFO	1	0	0	0	1		DFO	25.07.2006	27.8631	3.44148	189	217	10183	4077	1184.67	9100	4910	1426.71	18.7	0.3	53.4759	-0.87189
Π ΠΑ		16.12.1973	49.3634	15.08.1974	0.66256	15.11.1978	4.91444	1650	7000	06.06.1806	-167.526	880	15.06.1806	-167.502	992	1800	23.03.2003	29.2649	168	276	7.4	135.135	71.8	2.8	357.143	9.27343	DFO	1	0	0	0	1		DFO.	16.05.2008	34.4148	5.1499	175	169	250	-742	-144.081	110	-1690	-328.162	16.1	8.7	62.1118	-73.0233
Π Σ		30.01.1972	51.2416	15.01.1973	0.960986	15.09.1979	7.62491	3500	5400	10.06.1806	-165.637	950	22.06.1806	-165.604	1346	1300	21.03.2003	31.1376	205	252	10.4	96.1538	55.22	8.5	117.647	3.19024	DFO	1	0	0	0	1	DFO+DFP	DFO. Μετά την 1η μαγνητική DFO+DFP	24.05.2006	34.3135	3.17591	181	238	790	-556	-175.068	233	-1067	-335.967	28.9	18.5	34.6021	-61.5518
Π Μ		22.11.1996	26.4285	30.07.1999	2.68309	21.08.2000	3.74538	4900	3400	25.06.1806	-190.409	1895	28.06.1806	-190.401	2300	3100	15.09.2006	9.81246	246	278	21.4	46.729	69	2.1	476.19	12.2972	DFO	1	0	0	0	1		DFO	23.07.2009	12.6653	2.85284	261	286	2662	362	126.891	2250	-850	-297.949	29.4	8	34.0136	-12.7154
Π Π		15.12.1976	46.3655	15.06.1979	2.49692	15.10.1981	4.83231	2050	6000	18.06.1806	-170.491	1200	06.06.1806	-170.524	3320	3400	04.01.2003	26.0534	155	200	31.8	31.4465					DFO	1						DFO	07.10.2005	28.8104	2.75702	180	185	5650	2330	845.117	3760	360	130.576	36.4	4.6	27.4725	-3.97401
Π Μ		30.08.1976	46.6585	15.03.1977	0.539357	15.11.1980	4.21081	2200	2600	21.06.1806	-170.19	1100	25.06.1806	-170.179	1293	1417	23.04.2003	26.6448	184	303	16.8	59.5238	73	12.1	82.6446	2.30117	DFO	1	0	0	0	1	DFO+DFP	DFO. Μετά την 1η μαγνητική DFO+DFP	22.05.2006	29.7248	3.08008	211	215	960	-333	-108.114	189	-1228	-398.691	29.4	12.6	34.0136	-25.5102
Π Σ		28.11.1965	57.4127	15.06.1966	0.544832	15.08.1979	13.7112								1200	783	25.06.2007	41.5715	238	316	40.6	24.6305	67.57	3.3	303.03	7.89897	DFO	1	0	0	0	1		DFO	05.02.2016	50.1875	8.61602	229	286							34.5	-6.1	28.9855	4.35497
Π Θ		07.10.1981	41.5551	15.03.1989	7.436	15.08.1985	3.85489	2100	5240	26.06.1806	-175.28	1800	11.06.1806	-175.321	2950	4000	18.02.2003	21.3662	185	212	9.8	102.041	70.5	1	1000	25.602	DFO	1	0	0	0	1	DFO+DFP	DFO. Μετά την 1η μαγνητική DFO+ferriprpx	14.02.2006	24.3559	2.98973	163	273	4900	1950	652.232	6000	2000	668.956	9	-0.8	111.111	9.07029
Π Π		17.06.1967	55.8631	15.12.1970	3.49624	15.08.1978	11.1622	5250	6800	13.06.1806	-161.008	1600	04.06.1806	-161.032	3600	4280	27.07.2003	36.1095	181	249	16.1	62.1118	19				DFO	1					DFO+DFP	DFO. Μετά την 1η μαγνητική DFO+DFP	28.07.2006	39.1129	3.00342	174	273	2500	-1100	-366.249	2550	-1730	-576.01	34.5	18.4	28.9855	-33.1263
Π Α		30.07.1979	43.7454	15.12.1979	0.377823	15.10.1984	5.21287	3200	7100	26.06.1806	-173.09	4300	15.06.1806	-173.12	5590	4200	20.06.2003	23.8905	199	287	25.7	38.9105	64.86	0.93	1075.27	27.5138	DFO	1	0	0	0	1		DFO	19.08.2008	29.0568	5.16632	179	229	6000	410	79.3601	5550	1350	261.308	37.1	11.4	26.9542	-11.9563
Π Γ		19.03.1968	55.1075	15.09.1969	1.49213	15.08.1979	11.4059	5200	7300	04.06.1806	-161.788	1450	22.06.1806	-161.739	1664	565	27.08.2003	35.4387	164	231	5.6	178.571	55	5.12	195.312	5.16294	DFO	1	0	0	0	1	DFO+DFP	DFO. Μετά την 1η μαγνητική DFO+DFP	16.05.2005	37.1581	1.71937	162	173	430	-1234	-717.705	114	-451	-262.305	14.9	9.3	67.1141	-111.457
Π Ε		06.08.1980	42.7242	15.01.1982	1.44285	15.09.1985	5.10883	2300	4400	12.06.1806	-174.149	2030	24.06.1806	-174.116	2856	800	20.03.2003	22.6174	227	251	5.8	172.414	74	0.8	1250	31.952	DFO	1	0	0	0	1	DFO+DFP	DFO. Μετά την 1η μαγνητική DFO+DFP	06.10.2005	25.1663	2.54894	232	230	1100	-1756	-688.914	570	-230	-90.2336	7.9	2.1	126.582	-45.8315
Π Δ		12.12.1971	51.3758	15.02.1984	12.178	15.10.1985	13.8426	1200	3400	21.06.1806	-165.473	1350	14.06.1806	-165.492	2834	2960	30.01.2004	32.1342	164	211	7.34	136.24	65.71	0.75	1333.33	34.0687	DFO	1	0	0	0	1	DFO+DFP	DFO .Mετά την 1η μαγνητικη DFO+ferripro	21.07.2005	33.6071	1.47296	156	238	3750	916	621.875	4445	1485	1008.17	6.5	-0.84	153.846	17.6064
Π Α		02.05.1974	48.9884	15.10.1978	4.45448	15.11.1980	6.54073	1680	9300	23.06.1806	-167.855	4400	26.06.1806	-167.847	7000	9500	07.06.2011	37.0979	159	143	7.1	140.845	69.3	0.5	2000	51.002	DFO	1	0	0	0	1	DFO+DFP	DFO. Μετά την 1η μαγνητική DFO+DFP
Π Χ		24.12.1979	43.3429	15.08.1980	0.643395	15.08.1989	9.64271	4700	10650	17.06.1806	-173.517	2000	22.06.1806	-173.503	2850	2066	15.05.2003	23.3895	214	209	10.8	92.5926	68.53	0.46	2173.91	55.4194	DFO	1	0	0	0	1		DFO	25.09.2006	26.7543	3.36482	257	55	3500	650	193.175	3550	1484	441.034	10.4	-0.4	96.1538	3.56125
Π Γ		25.04.1987	36.0082	15.11.2014	27.5592	15.05.2016	29.0568										10.02.2016	28.7967	97.5		35.3	28.3286	61.8	6	166.667	4.43533		NO TREATMENT	0	0	0	1	DFO	Μετά την 1η μαγνητική DFO	14.11.2018	31.5565	2.75975		272	900						37	1.7	27.027	-1.30158
Π Ε		19.04.1981	42.0233	19.12.1981	0.668036	15.04.1985	3.98905	2200	4300	23.06.1806	-174.82	2200	12.06.1806	-174.85	5500	5400	13.10.2004	23.4853	216	ferriprox	11.2	89.2857	65.6	0.82	1219.51	31.1776	DFP	4	0	0	0	1	DFO+DFP	DFP. Μετά την 1η μαγνητική DFO+DFP	09.07.2014	33.2211	9.7358	236	225	6500	1000	102.714	5800	400	41.0855	11	-0.2	90.9091	1.62338
Π Χ		28.06.1998	24.8323	26.09.1998	0.246407	15.01.2000	1.54962	1600	5200	29.06.1806	-191.995	1600	23.06.1806	-192.011	3496	5000	25.10.2007	9.32512	202	272	27.5	36.3636	74.68	2.2	454.545	11.7475	DFO	1	0	0	0	1	DFO+DFP	DFO. Μετά την 1η μαγνητική DFO+DFP	07.09.2015	17.1937	7.86858	220	191	2500	-996	-126.579	2500	-2500	-317.719	30	2.5	33.3333	-3.0303
Π Γ		19.03.1975	48.1095	15.10.1975	0.574949	15.05.1981	6.15743	2400	4400	16.06.1806	-168.753	960	24.06.1806	-168.731	1350	2200	04.07.2005	30.2943	202	205	7.2	138.889	64.36	1.9	526.316	13.5704	DFO	1	0	0	0	1	DFO+DFP	DFO. Μετά την 1η μαγνητική DFO+DFP	13.12.2007	32.7365	2.44216	186	132	350	-1000	-409.473	134	-2066	-845.971	13.2	6	75.7576	-63.1313
Π Φ		10.03.1985	38.1328	15.10.2014	29.5989	15.11.2014	29.6838	1010	2300	08.07.1806	-178.669	1010	07.07.1806	-178.672	2200	2300	01.09.2015	30.4778	103	136	38.5	25.974	68	2	500	12.902	DFO	1	0	0	0	1		DFO
Π Π		21.09.1967	55.6003	15.12.1967	0.232717	15.06.1979	11.7317	3500	4000	20.06.1806	-161.251	2200	10.06.1806	-161.279	3000	2600	21.05.2003	35.6632		περιστασιακές μεταγγισεις	6.4	156.25	77.6	1.75	571.429	14.7163	DFO+DFP	2	0	0	0	1		DFO+ DFP	19.10.2005	38.078	2.41478	220	218	1500	-1500	-621.173	1120	-1480	-612.891	16.2	9.8	61.7284	-94.5216
Π Α		17.08.1976	46.694	23.08.1978	2.01506	14.02.1982	5.49487	1800	3100	15.06.1806	-170.171	1650	21.06.1806	-170.155	2500	6750	11.12.2006	30.3162	219	169	33.7	29.6736	62.36	0.73	1369.86	34.9965	DFO	1	0	0	0	1	DFO+DFP	DFO. Μετά την 1η μαγνητική DFO+DFP	20.11.2015	39.258	8.94182	191	188	1800	-700	-78.2838	1320	-5430	-607.259	20.7	-13	48.3092	18.6356
Π Α		30.06.1978	44.8268	27.06.1984	5.99316	15.10.1986	8.29295	5600	7600	26.06.1806	-172.008	3300	10.06.1806	-172.052	6500	6310	14.10.2005	27.2909	149	334	18.3	54.6448	66.82	0.69	1449.28	37.0136	DFO	1	0	0	0	1		DFO	25.08.2006	28.1533	0.862423	170	295	7000	500	579.762	6500	190	220.31	21.7	3.4	46.0829	-8.56186
Ρ Γ		20.03.1978	45.1061	15.11.1985	7.65777	14.02.1987	8.90623	1100	4300	24.06.1806	-171.734	1000	15.06.1806	-171.759	3573	2590	22.12.2003	25.7577	195	261	4.9	204.082	42.89	0.7	1428.57	36.4877	DFO	1	0	0	0	1	DFO+DFP	DFO. Μετά την 1η μαγνητική DFO+DFP	20.03.2009	31.0007	5.24298	301	122	3000	-573	-109.289	5300	2710	516.881	4.8	-0.1	208.333	4.2517
Ρ Φ		15.11.1990	32.449	19.08.1994	3.75907	05.06.1996	5.5551	1700	8000	28.06.1806	-184.381	2200	21.06.1806	-184.4	6000	7950	24.08.2006	15.7728	199.2	170	35.3	28.3286	73.1	0.54	1851.85	47.239	DFO	1	0	0	0	1	DFX	DFO.Mετά την 1η μαγνητική DFX	05.03.2008	17.3032	1.53046	168		6500	500	326.699	8100	150	98.0098	27.9	-7.4	35.8423	7.51368
Ρ Π		05.02.1971	52.2245			01.07.1979	8.39973								4100	2000	26.10.2006	35.7207	113	ferriprox	45.65	21.9058	61	6.45	155.039	4.13998	DFP	4	0	0	0	1		DFP
Ρ Σ		ΔΕΝ ΕΚΑΝΕ
Σ Μ		24.08.1988	34.6749	19.10.1989	1.15264	11.12.1990	2.29706	1000	3000	26.06.1806	-182.16	1300	22.06.1806	-182.171	2453	2850	11.09.2006	18.0479	228	276	20.7	48.3092	60.57	3.6	277.778	7.25756	DFO	1	0	0	0	1		DFO	07.06.2012	23.7864	5.73854	293	258	2100	-353	-61.514	2390	-460	-80.1598	7.35	-13.35	136.054	87.7452
Σ Κ		04.11.1995	27.4798	15.05.1998	2.52704	15.08.1999	3.77823	1500	3250	29.06.1806	-189.347	2050	27.06.1806	-189.352	2300	2300	09.11.2007	12.0137	260	306	16.9	59.1716	59.53	2.6	384.615	9.97123	DFO	1	0	0	0	1	DFO+DFP	DFO. Μετά την 1η μαγνητική DFO+DFP	13.02.2016	20.2765	8.26283	255	230	1200	-1100	-133.126	1710	-590	-71.4041	35.5	18.6	28.169	-31.0026
Σ Μ		11.04.1975	48.0465	01.02.1976	0.810404	15.01.1980	4.76386	2700	5200	10.06.1806	-168.832	860	13.06.1806	-168.824	2500	2945	14.11.2005	30.5955	144	259	17.9	55.8659	71.3	1.2	833.333	21.3687	DFO	1	0	0	0	1	DFO+DFP	DFO. Μετά την 1η μαγνητική DFO+DFP	13.11.2007	32.5914	1.99589	159	99	300	-2200	-1102.26	334	-2611	-1308.19	32.4	14.5	30.8642	-25.0017
Σ Σ		30.01.1981	42.2396	15.09.1982	1.62355	14.03.1985	4.11773	2700	8000	20.06.1806	-174.612	2600	08.06.1806	-174.645	5975	5346	21.02.2003	22.0589	166	247	9	111.111	67	0.5	2000	51.002	DFO	1	0	0	0	1	DFX	DFO. Mετά την 1η μαγνητική DFX	21.03.2006	25.1362	3.07734	188	DFX	6700	725	235.593	7300	1954	634.963	5.5	-3.5	181.818	70.7071
Σ Α		29.11.1969	53.41	15.08.1970	0.709103	15.01.1980	10.1273		5900	23.06.1806	-163.433	3700	25.06.1806	-163.428	4200	4400	09.07.2003	33.6071	220	249	15.1	66.2252	64.63	1.53	653.595	16.8033	DFP	4	0	0	0	1	DFO+DFP	DFP. Μετά την 1η μαγνητική DFO+DFP	15.09.2006	36.794	3.18686	180	126	6500	2300	721.714	6500	2100	658.956	20.4	5.3	49.0196	-17.2056
Σ Κ		05.12.1974	48.3943	14.02.1978	3.19507	15.06.1981	6.52704	1520	3200	04.06.1806	-168.501	450	01.06.1806	-168.509	1595	1900	21.02.2003	28.2136	189	76	12.9	77.5194	50	2.2	454.545	11.7475	DFO	1	0	0	0	1	DFO+DFP	DFO. Μετά την 1η μαγνητική DFO+DFP	31.12.2009	35.0719	6.85832	185	112	1500	-95	-13.8518	2200	300	43.7425	16	3.1	62.5	-15.0194
Σ Ε		08.11.1967	55.4689	15.03.1968	0.350445	14.02.1979	11.269	3800	6200	03.06.1806	-161.429	1700	12.06.1806	-161.405	2500	2500	20.02.2003	35.2854	186	201	5.2	192.308	47.22	0.5	2000	51.002	DFO	1	0	0	0	1	DFO+DFP	DFO. Μετά την 1η μαγνητική DFO+DFP	06.10.2005	37.911	2.6256	193	113	2000	-500	-190.433	1500	-1000	-380.865	11.8	6.6	84.7458	-107.562
Σ Α		09.06.1984	38.883	15.06.1985	1.01574	15.06.1988	4.01643	900	3000	24.06.1806	-177.958	985	25.06.1806	-177.955	1777	1482	22.04.2003	18.8665	281	299	15.2	65.7895	59	5.2	192.308	5.08662	DFO	1	0	0	0	1	DFP	DFO. Mετά την 1η μαγνητική DFP	15.06.2009	25.0157	6.14921	178	DFP	2500	723	117.576	2900	1418	230.599	5.6	-9.6	178.571	112.782
Σ Σ		29.01.1983	40.2437	15.10.1983	0.709103	14.03.1987	4.12047	2800	2800	10.06.1806	-176.635	1400	23.06.1806	-176.6	1576	1810	24.04.2003	20.2327	231	218	18	55.5556	64	0.5	2000	51.002	DFO	1	0	0	0	1		DFO	12.07.2006	23.4497	3.21697	214	230	2740	1164	361.831	2350	540	167.86	14.5	-3.5	68.9655	13.41
Σ Μ		06.03.1986	37.1444	15.05.1988	2.19302	15.01.1990	3.86311	2380	3300	24.06.1806	-179.696	1700	17.06.1806	-179.715	2443	2200	14.11.2003	17.692	214	270	28.3	35.3357	71.2	1.9	526.316	13.5704	DFO	1	0	0	0	1		DFO	20.10.2006	20.6242	2.93224	205	314	2630	187	63.7738	3000	800	272.829	10.8	-17.5	92.5926	57.2569
Σ Ρ		06.04.1978	45.0595	15.04.1979	1.02396	15.10.1981	3.52635	1160	5500	24.06.1806	-171.781	1645			4850	5900	19.12.2004	26.705	189	202	5.8	172.414	61.43	0.6	1666.67	42.5353	DFO	1	0	0	0	1	DFO+DFP	DFO. Μετά την 1η μαγνητική DFO+DFP	13.06.2012	34.1875	7.48255	177	281	2435	-2415	-322.751	1320	-4580	-612.091	23.7	17.9	42.1941	-130.22
Σ Τα		21.03.1988	35.102	05.03.1992	3.95619	01.12.1992	4.69815	1700	6930	29.06.1806	-181.725	4600	26.06.1806	-181.733	4900	6700	29.08.2006	18.4394	230	227	24.6	40.6504	68.61	0.65	1538.46	39.2789	DFO	1	0	0	0	1	DFX	DFO. Μετά την 1η μαγνητική DFX	10.04.2008	20.0548	1.61533	251	DFX	6700	1800	1114.32	6800	100	61.9068	37.3	12.7	26.8097	-13.8408
Σ Α		09.03.1978	45.1362	15.01.1979	0.854209	14.02.1982	3.93703	2300	11000	10.06.1806	-171.743	390	22.06.1806	-171.71	908	850	20.03.2003	25.0294	266	306	32.6	30.6748		3.4	294.118	7.67259	DFO	1	0	0	0	1		DFO	01.12.2006	28.731	3.70157	257	327	698	-210	-56.7326	326	-524	-141.561	29.7	-2.9	33.67	2.99519
Σ Σ		07.06.1978	44.8898	21.12.1978	0.539357	15.06.1982	4.0219		3000	15.06.1806	-171.975	270	21.06.1806	-171.959	1000	633	26.09.2005	27.3046	169	267	22.3	44.843	68.29	5	200	5.282	DFO	1	0	0	0	1		DFO	05.02.2008	29.6646	2.36003	204	250	470	-530	-224.574	473	-160	-67.7958	29.8	7.5	33.557	-11.286
Σ Ε		03.01.1978	45.3142	15.10.1978	0.780287	15.12.1983	5.94661	3600	3600	21.06.1806	-171.535	1800	23.06.1806	-171.529	2100	1900	18.10.2006	28.7885	155	271	29.1	34.3643	74.34	5.2	192.308	5.08662	DFO	1	0	0	0	1		DFO	28.02.2011	33.1526	4.36413	197	240	2500	400	91.6562	3060	1160	265.803	35.1	6	28.49	-5.87423
Σ Α		09.02.1975	48.2136	15.05.1975	0.260096	14.02.1980	5.013	1950	6000	05.06.1806	-168.679	1600	25.06.1806	-168.624	2140	1600	17.07.2002	27.4333	234	271	52.4	19.084					DFO	1						DFO	03.03.2008	33.0623	5.62902	200	282	2800	660	117.25	2400	800	142.121	39.6	-12.8	25.2525	6.16856
Σ Π		23.06.1977	45.8453	15.10.1978	1.31143	15.05.1985	7.89322		4000	10.06.1806	-171.034	787	28.06.1806	-170.984	1100	1000	14.12.2006	29.4757	202	338	10.3	97.0874	61.25	9.8	102.041	2.79384	DFO	1	0	0	0	1	DFO+DFP	DFO. Μετά την 1η μαγνητική DFO+DFP	26.11.2009	32.4271	2.9514	230	263	750	-350	-118.588	920	-80	-27.1058	17.41	7.11	57.4383	-39.6491
Σ Γ		18.06.1974	48.8597	15.10.1974	0.325804	15.05.1980	5.90828		4000	10.06.1806	-168.019	850	21.06.1806	-167.989	2400	1170	12.09.2008	34.2368	222	331	18	55.5556	65.76	13	76.9231	2.15585	DFO	1	0	0	0	1		DFO	04.03.2011	36.7091	2.47228	243	307	1120	-1280	-517.741	831	-339	-137.12	24	6	41.6667	-13.8889
Σ Γα		04.09.1976	46.6448	15.06.1977	0.77755	15.08.1980	3.94524	3200	2400	09.06.1806	-170.237	560	22.06.1806	-170.201	900	1027	01.07.2005	28.8214	246.5	320	8.8	113.636	40.44	2.05	487.805	12.5922	DFO	1	0	0	0	1	DFO+DFP	DFO. Μετά την 1η μαγνητική DFO+DFP	12.09.2008	32.0219	3.20055	186	295	350	-550	-171.846	167	-860	-268.704	27.5	18.7	36.3636	-77.2727
Τ Κ		21.05.1978	44.9363	15.09.1980	2.3217	15.12.1981	3.57016	680	4500	13.06.1806	-171.934	1900	08.06.1806	-171.948	4357	6300	02.03.2003	24.7803	199	281	28.9	34.6021	62.3	0.8	1250	31.952	DFO	1	0	0	0	1		DFO	29.08.2005	27.2745	2.49418	201	286	6015	1658	664.747	10190	3890	1559.63	15.2	-13.7	65.7895	31.1874
Τ Σ		20.06.1979	43.8549	15.09.1979	0.238193	01.01.1983	3.53457									5500	08.10.2009	30.3025			36.3	27.5482	66.38	2.15	465.116	12.016	DFO+DFP	2	0	0	0	1		DFO+DFP	25.06.2013	34.0151	3.71253	205	140	4000			3850	-1650	-444.441	31	-5.3	32.2581	4.70986
Τ Π		30.06.1994	28.8268	15.06.1995	0.958248	15.09.1996	2.21218	1600	5600	25.06.1806	-188.011	1310	26.06.1806	-188.008	4066	3250	01.11.2003	9.33881	320	300	11	90.9091	65.4	2	500	12.902	DFO	1	0	0	0	1	DFO+DFP	DFO. Μετά την 1η μαγνητική DFO+DFP	02.10.2008	14.2587	4.91992	260	354	5000	934	189.841				28	17	35.7143	-55.1948
ΤΖ Π		29.12.1983	39.3292			14.02.1987	3.12936	2600	3200	19.06.1806	-177.525	115	28.06.1806	-177.5	1250	1400	08.03.2004	20.1916	212	ferriprox	6.5	153.846	72.32	2.88	347.222	9.02144	DFP	4	0	0	0	1		DFP. Μετά την 1η μαγνητική DFO+DFP	14.04.2006	22.2916	2.09993	220	206	100	-1150	-547.637	90	-1310	-623.83	33.5	27	29.8507	-123.995
Τ Α		05.04.1976	47.0609	15.03.1977	0.941821	15.03.1980	3.94251	1080	7367	13.06.1806	-169.81	2600	24.06.1806	-169.78	4073	4720	06.05.2004	28.0849	180	216	39.1	25.5754	68.94	1.88	531.915	13.7126	DFO	1	0	0	0	1		DFO	26.07.2006	30.3053	2.2204	186	218	4130	57	25.6711	3600	-1120	-504.414	29.4	-9.7	34.0136	8.43816
Τ Ν		21.03.1973	50.1027	15.09.1973	0.487337	01.07.1979	6.27789		6300	11.06.1806	-166.773	1800	17.06.1806	-166.757	3000	4120	06.07.2004	31.2936	132	253	12.6	79.3651		2.3	434.783	11.2455	DFO	1	0	0	0	1		DFO
Τ Ε		14.04.1983	40.0383	15.11.1990	7.58932	15.10.1991	8.50376	1170	2600	19.06.1806	-176.816	1000	23.06.1806	-176.805	1623	2300	03.03.2003	19.885	227	250	23.8	42.0168	60.5	0.8	1250	31.952	DFO	1	0	0	0	1		DFO	10.08.2007	24.3231	4.43806	147	250	1870	247	55.655	2380	80	18.0259	25	1.2	40	-2.01681
Τ Δ		19.01.1975	48.271	15.04.1975	0.235455	14.02.1979	4.07118	2000	5000	24.06.1806	-168.569	1500	15.06.1806	-168.594	3548	3300	20.02.2003	28.0876	238	250	5.1	196.078	40.53	0.5	2000	51.002	DFO	1	0	0	0	1	DFO+DFP	DFO .Μετά την 1η μαγνητική DFO+DFP	20.05.2005	30.3326	2.24504	177	189	600	-2948	-1313.12	264	-3036	-1352.32	11.5	6.4	86.9565	-109.122
Τ Σ		21.09.1976	46.5982	15.04.1978	1.56331	15.10.1980	4.06571	1620	2500	13.06.1806	-170.272	570	18.06.1806	-170.259	1600	1500	11.01.2005	28.3066	196	282	29.1	34.3643	75.5	1.9	526.316	13.5704	DFO	1	0	0	0	1		DFO	04.10.2010	34.0342	5.72758	178	272	2000	400	69.8375	1950	450	78.5672	19.6	-9.5	51.0204	16.6561
Τ Π		26.10.1979	43.5044	14.02.1984	4.3039	14.02.1987	7.30459	3800	8000	12.06.1806	-173.369	460	04.06.1806	-173.391	2657	1900	22.10.2002	22.9897	166	303	28.5	35.0877	75.1	7	142.857	3.83057	DFO	1	0	0	0	1		DFO	15.01.2008	28.2218	5.23203	190	300	2300	-357	-68.2335	2400	500	95.5651	32.3	3.8	30.9598	-4.12797
Τ Α		14.11.1983	39.4524
Τ Σ		22.05.1984	38.9322	15.10.1985	1.39904	15.07.1987	3.14579	1800	5730	26.06.1806	-177.903	800	09.06.1806	-177.949	2883	5300	30.05.2003	19.0198	200	259	18.2	54.9451	72	1.5	666.667	17.1353	DFO	1	0	0	0	1		DFO	07.12.2007	23.5428	4.52293	262	300	1245	-1638	-362.155	1220	-4080	-902.07	17.5	-0.7	57.1429	2.1978
Τ Μ		14.09.1973	49.6181	14.02.1974	0.418891	14.02.1979	5.41821	1500	4400	18.06.1806	-167.239	1700	18.06.1806	-167.239	2315	2377	22.04.2003	29.6016	211	295	23	43.4783					DFO	1						DFO	04.09.2008	34.9733	5.37166	218	316	1600	-715	-133.106	1840	-537	-99.969	39.5	16.5	25.3165	-18.1618
Τ Π		13.11.1968	54.4531	15.11.1969	1.00479	15.11.1978	10.0041	2500	4550	06.06.1806	-162.437	741	20.06.1806	-162.398	1217	1000	12.01.2004	35.1622	161	257	31.8	31.4465	79.18	12.3	81.3008	2.26704	DFO	1	1	0	0	0		DFO	02.06.2008	39.551	4.38877	160	257	500	-717	-163.371	562	-438	-99.8001	33.4	1.6	29.9401	-1.50642
Τ Δ		25.08.1991	31.6742	05.03.1996	4.52841	22.04.1997	5.65914	3700	5000	29.06.1806	-185.153	2500	23.06.1806	-185.169	3400	4700	17.07.2006	14.8939	204	277	35.6	28.0899	71.08	2.1	476.19	12.2972	DFO	1	0	0	0	1	DFO+DFP	DFO. Μετά την 1η μαγνητική DFO+DFP	14.02.2014	22.475	7.58111	193	221	8500	5100	672.725	8350	3650	481.46	36.8	1.2	27.1739	-0.915975
Τ Θ		04.08.1999	23.7317	15.12.1999	0.364134	01.11.2002	3.24435	3500	4100	01.07.1806	-193.09	1310	30.06.1806	-193.092	4000	4600	19.11.2009	10.2943	204	307	31.2	32.0513	65.38	3.8	263.158	6.88621	DFO	1	0	0	0	1	DFO+DFP	DFO. Μετά την 1η μαγνητική DFO+DFP	18.09.2015	16.1232	5.82888	222	235	4000	0	0	4350	-250	-42.8899	39.2	8	25.5102	-6.54108
Τ Α		29.05.1979	43.9151	15.05.1987	7.96167	15.10.1987	8.38056	140	5500	24.06.1806	-172.925	85	05.06.1806	-172.977	3600	3600	12.05.2003	23.9535	218	312	22.1	45.2489	62.5	3	333.333	8.66867	DFO	1	0	0	0	1		DFO	16.01.2006	26.6366	2.68309	193	119	6500	2900	1080.84	7500	3900	1453.55	16.5	-5.6	60.6061	15.3572
Τ Μ		25.10.1974	48.5065	15.08.1978	3.80561	15.01.1982	7.22519	4600	7100	06.06.1806	-168.383	600	01.06.1806	-168.397	1612	1900	24.10.2002	27.9973	235	332	33.4	29.9401	63.5	6.9	144.928	3.88316	DFO	1	0	0	0	1		DFO	30.07.2008	33.7632	5.76591	253	332	800	-812	-140.828	659	-1241	-215.23	32.7	-0.7	30.581	0.64092
Τ Β		17.11.1995	27.4442	17.10.1996	0.91718	13.08.1998	2.73785	1600	4450	29.06.1806	-189.383	718	21.06.1806	-189.405	2690	2550	17.08.2006	10.7488		294	31	32.2581		1.2	833.333	21.3687	DFO	1	0	0	0	1	DFX	DFO.Μετά την 1η μαγνητική DFX	26.10.2007	11.9398	1.19097	DFX								36	5	27.7778	-4.48029
Τ Π		30.08.1974	48.6598	15.05.1984	9.70842	15.10.1984	10.1273	260	6900	13.06.1806	-168.211	2300	16.06.1806	-168.203	3310	3590	17.05.2004	29.7139	125	135	37.5	26.6667	70.99	1.1	909.091	23.2929	DFO	1	0	0	0	1		DFO	12.10.2006	32.1177	2.40383	151.5	200	5450	2140	890.245	5300	1710	711.364	8	-29.5	125	98.3333
Φ Ε		23.02.1968	55.1759	15.09.1968	0.561259	14.02.1979	10.976	4200	8800	12.06.1806	-161.697	3000	10.06.1806	-161.703	5871	5700	16.10.2003	35.6441	167	270	23.3	42.9185	66.4	1.26	793.651	20.3607	DFO	1	0	0	0	1	DFO+DFP	DFO. Μετά την 1η μαγνητική DFO+DFP	22.12.2008	40.8296	5.18549	166	238	3130	-2741	-528.59	2300	-3400	-655.676	36.8	13.5	27.1739	-15.7445
Φ Γ		01.08.1974	48.7392	15.01.1975	0.457221	15.08.1992	18.0397	7100	7100	15.06.1806	-168.126	600	17.06.1806	-168.12	1069	800	15.06.2003	28.8706	107	216	32.2	31.0559	79.35	4.17	239.808	6.29313	DFO	1	0	0	0	1		DFO	11.12.2008	34.3628	5.49213	108	219	800	-269	-48.9792	706	-94	-17.1154	29.9	-2.3	33.4448	2.38892
Φ Γ		16.06.1979	43.8658	15.04.1986	6.83094	14.03.1987	7.74264	1800	3800	10.06.1806	-173.013	58	05.06.1806	-173.027	1881	1550	20.03.2003	23.7591	190	293	28	35.7143	61.8	2.9	344.828	8.96062	DFO	1	0	0	0	1		DFO	19.09.2007	28.2601	4.50103	184	308	2000	119	26.4384	2400	850	188.846	36.1	8.1	27.7008	-8.01345
Φ Ι		04.08.1980	42.7296	14.02.1981	0.531143	15.01.1985	4.44901	6200	8000	07.06.1806	-174.157	1000	04.06.1806	-174.166	2400	2500	27.03.2003	22.642	159	281	32.5	30.7692	78	0.8	1250	31.952	DFO	1	0	0	0	1		DFO	27.03.2008	27.6441	5.00205	126	288	3360	960	191.921	3600	1100	219.91	36.5	4	27.3973	-3.37197
Φ Π		02.04.1974	49.0705
Φ Κ		24.02.1988	35.1732	01.01.1989	0.854209	14.02.1990	1.97399	2100	3000	25.06.1806	-181.665	1400	22.06.1806	-181.673	2200	2540	13.04.2006	18.1328	213	282	34.5	28.9855	65.27	4.3	232.558	6.10898	DFO	1	0	0	0	1		DFO	10.05.2011	23.206	5.07324	238	299	2200	0	0	2250	-290	-57.1627	28.7	-5.8	34.8432	5.8577
Χ-ΑΣ Ν		25.09.1990	32.5886	15.10.1992	2.05613	15.11.1993	3.14031								2983	2900	14.06.2005	14.7187	132		36.4	27.4725	68.85	1.6	625	16.077	DFP	4	0	0	0	1		DFP. Μετά την 1η μαγνητική DFO+DFP	26.10.2018	28.0849	13.3662		227	800	-2183	-163.323				35	-1.4	28.5714	1.0989
Χ Ν		13.01.1974	49.2868	15.08.1975	1.58522	15.08.1985	11.5866	8500	9000	12.06.1806	-167.587	485	22.06.1806	-167.559	1423	167	03.08.2005	31.5537	184	231	18.7	53.4759	62.1	26.5	37.7358	1.16049	DFO	1	0	0	0	1	DFO+DFP	DFO. Μετά την 1η μαγνητική DFO+DFP	19.12.2006	32.9309	1.37714	221	267	450	-973	-706.537	1300	1133	822.72	30	11.3	33.3333	-20.1426
Χ Σ		24.07.1976	46.7598	15.03.1977	0.640657	15.06.1982	5.89185	4000	7800	13.06.1806	-170.111	2300	26.06.1806	-170.075	3033	2300	15.11.2003	27.3101	221	294	6.3	158.73	65.55	1.85	540.541	13.9317	DFO	1	0	0	0	1	DFO+DFP	DFO . Μετά την 1η μαγνητική desfral+DFP	25.07.2005	29.0021	1.69199	170	350	1000	-2033	-1201.54	1015	-1285	-759.46	10.9	4.6	91.7431	-66.987
Χ Δ		10.10.1973	49.5469	15.12.1976	3.18138	15.07.1979	5.76044	1000	6000	12.06.1806	-167.326	1400	19.06.1806	-167.307	3920	5320	14.02.2004	30.3463	184	213	8.9	112.36	58.34	1.15	869.565	22.289	DFO	1	0	0	0	1	DFP	DFO. Μετά την 1η μαγνητική DFP	23.11.2006	33.1198	2.77344	192	DFP	5300	1380	497.577	5400	80	28.845	7.7	-1.2	129.87	17.5106
Χ Ο		30.12.1977	45.3251	15.12.1979	1.95756	15.03.1982	4.20534	3500	5300	22.06.1806	-171.521	2000	16.06.1806	-171.537	3500	4360	03.11.2003	25.8426	203	270	4	250		0.9	1111.11	28.4242	DFO	1	0	0	0	1	DFO+DFP	DFO. Μετά την 1η μαγνητική DFO+DFP	25.05.2014	36.3997	10.5572	214	115	6750	3250	307.848	5500	1140	107.984	5.2	1.2	192.308	-57.6923
Χ Π		19.08.1988	34.6886	15.01.1989	0.40794	15.04.1990	1.65366	1000	5000	27.06.1806	-182.144	1800	17.06.1806	-182.171	4000	4400	16.09.2004	16.0767	227	ferriprox	38	26.3158	72	1.67	598.802	15.4116	DFP	4	0	0	0	1		DFP	24.01.2008	19.4305	3.35387	159	174	3650	-350	-104.357	2250	-2150	-641.051	38.3	0.3	26.1097	-0.206129
Χ Φ		04.08.1981	41.7303	01.11.1982	1.24298	15.03.1986	4.61054	2300	3200	21.06.1806	-175.118	1000	13.06.1806	-175.14	750	2050	11.10.2006	25.1855	150	244	4.5	222.222	61.42	1.78	561.798	14.4717	DFO	1	0	0	0	1	DFO+DFP	DFO. Μετά την 1η μαγνητική DFO+DFP	30.05.2014	32.8186	7.63313	164	185	1200	450	58.9536	828	-1222	-160.092	28.9	24.4	34.6021	-187.62
Χ Α		02.08.1969	53.7358	01.09.1970	1.08145	01.04.1979	9.66188	3400	9650	28.06.1806	-163.094	3400	11.06.1806	-163.14	9000	6400	17.01.2007	37.4593	282	254	2.5	400	54.51	0.6	1666.67	42.5353	DFO	1	0	0	0	1	DFO+DFP	DFO.Μετά την 1η μαγνητική DFO+DFP	06.12.2011	42.3436	4.88433	274	184	2260	-6740	-1379.92	2550	-3850	-788.236	21.9	19.4	45.6621	-354.338
Χ Δ		10.11.1978	44.4627	15.09.1979	0.845996	14.02.1983	4.26283	2800	6200	05.06.1806	-172.43	560	03.06.1806	-172.435			09.12.2002	24.0794	230	237	4.2	238.095	63.09	μη μετρήσιμο			DFO	1					DFP	DFO. Mετά την 1η μαγνητική DFP	09.10.2007	28.9117	4.83231	231	DFP	5560			6800			2.35	-1.85	425.532	187.437
Χ Χ		01.01.1974	49.3196	15.01.1975	1.03765	14.02.1982	8.12047								2500	3300	17.10.2006	32.7912	203	256	7.65	130.719	53.46	1.38	724.638	18.6078	DFO	1	0	0	0	1	DFX	DFO. Μετά την 1η μαγνητική DFX	27.11.2007	33.9028	1.11157	196	DFX	1450	-1050	-944.612	3150	-150	-134.945	11.9	4.25	84.0336	-46.6853
Ψ Κ		05.12.1974	48.3943	15.03.1977	2.27515	01.02.1979	4.1588	4500	10000	20.06.1806	-168.457	6000	16.06.1806	-168.468	8000	9500	11.07.2003	28.5969	123.33		6.84	146.199		0.73	1369.86	34.9965	DFO	1	0	0	0	1	DFP	DFO.Mετά την 1η μαγνητικη DFP	06.06.2005	30.5024	1.90554	141	DFP	5000	-3000	-1574.35	5780	-3720	-1952.2	4.4	-2.44	227.273	81.0739
Ω Μ		24.04.1970	53.0103	15.03.1977	6.89117	15.01.1986	15.729	2900	8700	12.06.1806	-163.863	1800	11.06.1806	-163.866	3225	3300	14.07.2003	33.2211	117	112	23.1	43.29	73.9	0.33	3030.3	77.1717	DFO	1	0	0	0	1	DFO+DFP	DFO. Μετά την 1η μαγνητική DFO+DFP	28.12.2012	42.6804	9.45927	132	161	460	-2765	-292.306	712	-2588	-273.594	31	7.9	32.2581	-11.032
[truncated: 118 more columns]
